# Supplementary material for: Individuals' Awareness of and Willingness to Accept Hospital-at-Home Services and Related Factors: A Cross-Sectional Study
Source: Front Public Health. 2022 May 27;10:823384. doi: 10.3389/fpubh.2022.823384 (PMC9184713; doi:10.3389/fpubh.2022.823384)
Supplement: Supplementary file 1 [file Table_1.XLSX]

## Sheet: data
index	totalseconds	gender	age	educational background	occupation	health insurance enrollment	marritial status	offsprings	family income	offsprings with fixed income	need to support parents	suffering from chronic disease	family suffering from chronic disease	take medicine for long time	family take medicine for long time	family’s visual acuity status	awareness	accepted before	necessity	better companionship	less expense	less time	mobility deficits	doctors of HaH are trustworthy	cared by families	other	Ideal service provider	Awareness of expense of HaH services reimbursement	Frequency of ward rounds by doctors	Ideal proportion that the expense of HaH account for	The attitude towards staffs from central hospitals provide service	wiillingness
353	362	1	19	5	8	2	1	1	5	-3	1	1	0	1	1	1	2	2	2	-3	-3	-3	-3	-3	-3	-3	2	2	2	4	4	2
431	541	2	17	4	8	2	1	1	1	-3	2	0	0	1	2	2	1	2	1	1	1	0	0	0	0	0	2	1	2	2	4	1
402	554	2	19	4	8	2	1	1	1	-3	2	1	0	1	2	1	1	1	2	-3	-3	-3	-3	-3	-3	-3	3	1	2	3	3	2
437	236	2	19	4	8	2	1	1	1	-3	1	1	0	1	1	1	2	2	2	-3	-3	-3	-3	-3	-3	-3	2	1	2	3	4	2
585	2924	2	46	1	6	1	2	3	1	1	1	1	1	1	1	1	2	2	2	-3	-3	-3	-3	-3	-3	-3	2	2	6	2	4	1
459	13261	2	46	2	1	2	2	2	1	1	2	1	1	1	1	1	2	2	2	-3	-3	-3	-3	-3	-3	-3	3	3	6	3	4	1
610	6732	2	54	1	12	1	2	3	1	2	2	1	1	1	1	1	2	2	2	-3	-3	-3	-3	-3	-3	-3	1	2	5	3	4	1
162	263	1	32	4	12	1	1	1	3	-3	2	1	1	1	1	1	2	2	2	-3	-3	-3	-3	-3	-3	-3	2	3	2	2	4	1
600	4108	2	48	2	11	1	2	3	1	2	1	1	0	1	3	1	2	2	2	-3	-3	-3	-3	-3	-3	-3	2	3	4	2	4	1
592	5737	1	48	1	12	2	2	3	1	2	1	0	0	1	1	1	2	2	2	-3	-3	-3	-3	-3	-3	-3	1	2	5	1	4	2
555	16885	2	46	2	7	2	2	3	1	2	1	1	0	1	1	1	2	2	2	-3	-3	-3	-3	-3	-3	-3	3	3	5	1	4	2
614	3521	2	49	2	7	2	2	2	1	2	1	1	0	1	1	1	2	2	2	-3	-3	-3	-3	-3	-3	-3	2	3	5	1	4	2
538	3734	2	493	2	12	1	2	2	1	2	1	1	1	1	1	1	2	2	2	-3	-3	-3	-3	-3	-3	-3	2	3	5	1	4	1
451	1705	2	55	2	11	1	2	3	1	1	1	1	1	1	1	1	2	2	2	-3	-3	-3	-3	-3	-3	-3	3	3	4	1	4	1
611	3999	2	45	2	11	1	2	3	1	2	1	1	1	1	1	1	2	2	2	-3	-3	-3	-3	-3	-3	-3	3	3	4	1	4	1
427	7280	2	19	4	8	1	1	1	1	-3	1	1	0	1	3	1	1	2	1	1	0	0	0	0	0	0	1	1	1	1	4	1
568	4565	2	46	1	6	1	2	3	1	2	1	1	0	1	1	1	2	2	2	-3	-3	-3	-3	-3	-3	-3	3	2	5	1	4	1
17	291	1	40	5	6	2	2	3	5	2	1	1	1	1	1	1	2	2	2	-3	-3	-3	-3	-3	-3	-3	3	3	4	4	2	1
387	384	2	20	4	8	2	1	1	2	-3	2	1	0	1	3	1	2	2	2	-3	-3	-3	-3	-3	-3	-3	2	3	2	3	2	1
354	357	2	18	3	8	2	1	1	3	-3	2	1	1	1	2	1	1	2	1	1	1	1	1	1	1	0	2	2	6	2	2	1
379	568	2	19	4	8	2	1	1	1	-3	1	1	1	1	1	1	2	2	1	1	1	1	1	0	0	0	3	3	1	1	2	2
340	329	1	19	4	8	2	1	1	1	-3	1	1	1	1	1	1	2	2	2	-3	-3	-3	-3	-3	-3	-3	3	3	6	1	2	1
604	919	1	47	1	7	2	2	5	1	2	1	1	1	2	2	1	1	1	1	1	1	1	1	1	1	0	2	1	6	1	1	2
571	2353	2	46	1	6	1	2	2	2	1	1	1	1	1	1	1	2	2	2	-3	-3	-3	-3	-3	-3	-3	3	3	5	1	1	1
103	2170	2	50	3	6	2	2	2	1	1	1	1	0	1	2	1	2	2	2	-3	-3	-3	-3	-3	-3	-3	3	3	6	1	4	1
506	973	1	42	3	12	1	2	2	4	2	1	1	1	2	1	1	2	2	1	1	1	1	0	0	1	0	3	3	4	4	3	2
409	399	1	19	4	8	2	1	1	1	-3	1	1	1	1	2	1	1	2	2	-3	-3	-3	-3	-3	-3	-3	3	3	6	4	3	1
377	328	2	18	4	8	1	1	1	2	-3	2	1	1	1	1	1	2	2	1	0	0	0	1	0	0	0	1	1	3	3	3	1
98	358	1	30	5	1	2	2	2	4	2	2	1	1	1	1	1	1	2	2	-3	-3	-3	-3	-3	-3	-3	3	3	6	3	3	1
296	1013	1	34	4	12	2	2	2	3	2	1	1	1	1	1	1	2	2	2	-3	-3	-3	-3	-3	-3	-3	2	3	2	2	3	2
595	3194	2	47	2	12	2	2	3	3	1	1	1	1	1	1	1	2	2	2	-3	-3	-3	-3	-3	-3	-3	2	1	6	2	3	1
174	1611	1	47	2	11	2	2	2	2	1	2	1	1	1	1	1	2	2	2	-3	-3	-3	-3	-3	-3	-3	3	3	4	2	3	2
589	11171	2	52	2	12	2	2	3	1	2	1	1	1	1	1	1	2	2	2	-3	-3	-3	-3	-3	-3	-3	3	2	3	2	3	2
622	928	2	38	5	1	2	2	3	5	1	1	0	0	1	1	1	2	2	1	1	1	1	1	0	1	0	1	3	1	1	3	2
101	684	2	28	5	1	2	1	1	5	-3	1	1	0	1	2	1	1	2	2	-3	-3	-3	-3	-3	-3	-3	1	3	6	1	3	2
406	818	2	36	5	1	2	2	3	5	2	1	1	0	1	1	1	1	2	1	1	1	1	1	0	1	0	2	3	6	1	3	2
343	546	2	19	4	8	2	1	1	2	-3	2	1	1	1	1	1	2	2	2	-3	-3	-3	-3	-3	-3	-3	2	3	4	1	3	1
624	1402	2	71	3	8	2	2	2	2	1	2	0	1	3	1	1	1	1	1	1	0	1	1	0	0	0	1	3	6	1	3	2
450	1833	2	45	2	7	2	2	3	2	2	1	1	0	1	1	1	2	2	2	-3	-3	-3	-3	-3	-3	-3	2	3	6	1	3	2
70	804	1	42	4	6	2	2	3	2	2	1	1	0	1	3	1	2	2	1	1	0	0	0	0	0	0	1	3	2	1	3	2
553	3062	2	38	3	12	2	2	3	1	2	1	1	0	1	2	1	2	2	2	-3	-3	-3	-3	-3	-3	-3	3	3	5	1	3	1
466	7509	2	40	2	12	2	2	3	1	2	1	1	0	1	2	1	1	2	2	-3	-3	-3	-3	-3	-3	-3	1	1	4	1	3	2
621	774	2	48	1	12	1	2	2	1	2	1	1	1	1	1	1	2	2	2	-3	-3	-3	-3	-3	-3	-3	1	3	1	1	3	2
609	3721	2	45	2	11	2	2	2	1	2	1	1	0	1	3	1	2	2	2	-3	-3	-3	-3	-3	-3	-3	3	3	5	1	3	1
346	582	2	18	4	8	2	1	1	1	-3	1	0	0	2	3	2	1	2	1	1	1	1	1	1	1	0	1	1	1	1	3	2
388	1768	2	18	4	8	2	1	1	1	-3	1	1	1	1	1	1	2	2	1	1	1	1	1	0	1	0	2	3	1	1	3	2
495	1604	2	53	3	6	2	2	2	1	1	1	0	0	2	1	1	2	2	2	-3	-3	-3	-3	-3	-3	-3	3	3	5	1	3	1
527	2052	2	54	2	6	2	2	2	1	2	1	1	0	1	2	1	2	2	1	0	0	0	1	0	0	0	3	1	6	1	3	2
73	507	2	26	4	1	2	1	1	1	-3	2	1	1	1	1	1	1	2	1	1	1	1	1	0	0	0	2	3	1	1	3	2
59	722	1	42	5	1	2	2	2	5	2	1	1	1	1	2	2	2	2	2	-3	-3	-3	-3	-3	-3	-3	2	3	6	1	3	1
234	807	1	37	5	1	2	2	3	4	2	1	1	1	1	2	2	2	2	2	-3	-3	-3	-3	-3	-3	-3	1	3	6	1	3	1
520	1805	1	43	2	12	2	2	2	2	2	2	0	1	2	1	1	2	2	2	-3	-3	-3	-3	-3	-3	-3	1	3	6	1	3	1
412	605	2	19	4	8	2	1	1	2	-3	1	1	0	1	2	1	2	2	2	-3	-3	-3	-3	-3	-3	-3	3	3	6	1	3	1
455	2398	2	36	1	12	1	2	2	1	2	1	0	0	2	2	2	2	2	2	-3	-3	-3	-3	-3	-3	-3	3	3	6	1	3	1
598	22257	2	49	1	12	2	3	4	1	1	2	1	1	1	1	1	2	2	2	-3	-3	-3	-3	-3	-3	-3	2	3	5	1	3	1
432	569	2	18	4	8	2	1	1	1	-3	2	1	1	1	3	1	2	2	2	-3	-3	-3	-3	-3	-3	-3	3	3	2	1	3	1
443	441	2	21	4	8	2	1	1	1	-3	2	1	1	1	1	1	2	2	2	-3	-3	-3	-3	-3	-3	-3	1	1	6	1	3	1
529	1417	2	41	3	7	2	2	2	1	2	1	1	1	1	1	1	2	2	2	-3	-3	-3	-3	-3	-3	-3	3	3	6	1	3	1
499	1333	2	50	2	7	2	2	3	1	2	1	1	1	1	1	1	2	2	2	-3	-3	-3	-3	-3	-3	-3	2	3	5	1	3	1
602	4900	2	46	1	7	1	2	3	1	2	1	1	0	1	3	1	2	2	2	-3	-3	-3	-3	-3	-3	-3	3	3	4	1	3	2
498	2185	2	73	2	6	2	2	4	1	1	2	0	1	3	3	1	2	2	2	-3	-3	-3	-3	-3	-3	-3	3	1	1	1	3	1
31	1062	1	60	4	1	2	2	2	4	1	2	1	1	1	1	1	1	2	1	1	0	1	0	1	0	0	1	3	2	2	2	2
150	1283	1	48	4	1	2	2	2	3	2	2	1	0	1	1	1	1	2	1	1	0	0	0	0	0	0	3	3	6	1	2	2
416	1311	2	21	4	8	1	1	1	2	-3	1	1	0	1	2	1	2	2	2	-3	-3	-3	-3	-3	-3	-3	1	3	2	1	2	2
491	1313	2	51	4	1	2	2	2	2	1	1	1	0	1	2	1	1	2	1	1	1	1	0	0	0	0	4	3	6	1	2	2
312	6709	2	50	1	11	2	2	3	1	2	1	1	0	1	2	1	2	2	2	-3	-3	-3	-3	-3	-3	-3	3	3	4	1	2	2
532	2492	2	46	1	7	2	2	3	1	2	1	0	0	1	1	1	2	2	2	-3	-3	-3	-3	-3	-3	-3	3	3	6	1	2	2
144	1357	1	34	5	1	2	2	2	2	2	2	1	1	1	1	1	2	2	2	-3	-3	-3	-3	-3	-3	-3	1	1	1	1	2	1
237	1432	2	41	2	7	1	2	3	1	2	1	1	1	1	1	1	2	2	1	1	1	0	0	0	1	0	1	1	1	1	2	1
552	3071	2	56	2	7	2	2	3	1	2	1	1	1	1	1	1	2	2	2	-3	-3	-3	-3	-3	-3	-3	3	3	5	1	2	1
444	341	1	27	4	6	2	1	1	1	-3	1	1	1	1	1	1	1	1	1	1	0	0	0	0	0	0	3	3	5	3	1	2
182	258	2	43	5	12	2	2	2	5	2	1	1	1	1	1	1	2	2	2	-3	-3	-3	-3	-3	-3	-3	3	2	1	3	1	1
395	320	1	19	4	8	2	1	1	2	-3	2	1	0	1	3	2	1	2	2	-3	-3	-3	-3	-3	-3	-3	1	1	1	2	1	2
95	1009	2	48	5	1	2	2	2	4	2	2	1	0	1	2	1	1	2	1	1	0	1	1	0	1	0	2	1	2	1	1	2
449	2379	2	44	2	12	2	2	3	3	2	1	1	1	1	1	1	2	2	2	-3	-3	-3	-3	-3	-3	-3	3	3	6	1	1	2
549	3063	2	50	1	11	1	2	2	2	2	1	1	1	1	1	1	2	2	1	1	0	0	0	0	0	0	2	3	5	1	1	2
391	206	1	19	4	8	2	1	1	3	-3	2	1	1	1	1	1	1	2	2	-3	-3	-3	-3	-3	-3	-3	2	1	6	2	4	1
470	1980	2	41	2	12	2	3	3	1	2	1	1	1	1	1	1	2	2	2	-3	-3	-3	-3	-3	-3	-3	2	2	5	1	3	2
411	382	2	18	4	8	2	1	1	4	-3	1	1	1	2	2	2	2	2	1	1	0	0	1	0	0	0	1	1	1	4	2	2
376	905	2	20	4	8	2	1	1	1	-3	2	1	1	1	1	1	2	2	2	-3	-3	-3	-3	-3	-3	-3	2	3	3	4	2	2
134	600	2	46	5	1	2	3	2	4	2	1	1	0	1	3	1	1	2	1	1	1	1	1	0	1	0	1	3	4	4	2	2
243	1178	1	47	5	1	2	2	3	3	2	1	1	0	2	2	1	1	2	1	1	1	1	1	0	1	0	2	3	6	4	2	2
405	608	2	19	4	8	2	1	1	1	-3	2	1	1	1	2	1	2	2	1	1	0	0	0	0	0	0	2	1	6	4	2	2
428	2536	2	20	4	8	2	1	1	3	-3	2	1	1	1	1	1	2	2	1	0	0	0	1	1	1	0	2	1	5	3	2	2
112	1185	1	42	4	1	2	2	2	3	2	1	1	0	1	2	1	1	2	1	1	0	1	1	0	1	0	2	3	2	3	2	2
533	2044	2	34	2	12	1	2	4	2	2	1	1	1	1	1	2	2	2	2	-3	-3	-3	-3	-3	-3	-3	2	3	6	3	2	2
317	542	1	37	5	1	2	2	3	2	2	1	1	0	1	3	2	1	2	2	-3	-3	-3	-3	-3	-3	-3	2	3	2	3	2	2
5	859	2	23	4	1	2	1	1	2	-3	1	1	1	1	1	1	1	2	1	1	0	0	0	0	0	0	1	3	6	3	2	2
434	659	2	18	4	1	2	1	1	2	-3	1	1	0	1	2	1	2	2	2	-3	-3	-3	-3	-3	-3	-3	2	3	2	3	2	2
263	596	1	33	3	1	2	1	1	1	-3	2	1	1	1	1	1	2	2	1	0	1	0	0	0	0	0	3	1	6	3	2	2
561	3917	2	47	1	7	2	2	2	1	1	1	1	1	1	1	1	2	2	2	-3	-3	-3	-3	-3	-3	-3	1	3	3	3	2	2
86	1484	2	50	5	1	2	2	2	5	1	1	1	1	1	3	2	1	2	1	1	0	1	0	0	1	0	1	2	6	2	2	2
29	1094	2	44	5	1	2	2	2	5	2	1	1	0	2	3	2	2	2	1	1	0	1	0	0	0	0	2	3	6	2	2	2
49	1759	1	49	5	1	2	2	2	5	2	1	1	0	1	3	2	1	2	1	1	0	1	1	1	1	0	3	3	2	2	2	2
56	204	1	33	5	1	2	2	2	5	2	1	1	1	1	1	1	1	2	1	1	1	0	0	0	0	0	1	1	1	2	2	1
57	784	2	52	5	1	2	2	2	5	1	2	1	1	1	2	1	1	2	1	0	0	1	0	0	0	0	3	3	6	2	2	2
189	1027	2	50	5	1	2	2	2	5	2	1	1	0	1	1	1	2	2	1	1	1	1	1	0	0	0	2	1	6	2	2	2
104	1143	1	38	5	12	2	2	3	5	2	2	1	1	1	1	1	2	2	1	1	1	1	1	0	1	0	1	3	4	2	2	2
192	1779	1	61	3	8	2	2	2	5	2	2	1	1	1	1	1	2	2	1	1	1	1	0	0	1	0	2	3	2	2	2	2
93	957	1	38	5	1	2	2	3	5	2	1	1	1	1	1	1	1	2	1	1	0	0	0	0	1	0	2	3	5	2	2	2
171	1122	2	50	5	1	2	2	2	5	1	1	1	0	1	2	1	1	2	1	1	1	1	1	1	1	0	4	1	6	2	2	2
185	1132	1	50	5	1	2	2	2	5	2	1	1	0	1	2	2	2	2	1	1	0	1	1	0	0	0	2	3	6	2	2	2
154	1701	1	59	4	1	2	2	2	5	2	1	1	0	1	2	1	1	2	1	1	0	1	0	1	1	0	1	3	6	2	2	2
63	1335	1	35	5	12	1	2	2	4	2	1	1	1	1	1	1	2	2	2	-3	-3	-3	-3	-3	-3	-3	2	3	2	2	2	2
211	411	2	50	5	1	2	2	2	4	2	2	1	1	1	1	1	1	2	2	-3	-3	-3	-3	-3	-3	-3	1	2	1	2	2	2
289	715	1	39	5	1	2	2	2	4	2	1	1	0	1	1	1	2	2	1	1	0	0	0	0	0	0	2	3	2	2	2	2
7	1491	2	38	5	1	2	2	2	4	2	2	1	0	2	2	1	1	2	1	1	1	1	0	0	0	0	3	3	2	2	2	2
69	809	2	31	5	1	2	1	1	4	-3	2	1	0	1	2	1	1	2	1	1	0	1	0	0	1	0	2	2	6	2	2	2
77	618	2	33	5	1	2	2	2	4	2	1	1	0	1	2	1	1	2	1	1	0	0	1	1	0	0	2	1	2	2	2	2
66	835	2	34	4	1	2	2	3	4	2	2	1	0	1	1	1	1	2	1	1	0	1	0	0	1	0	3	3	6	2	2	2
83	3036	2	48	4	1	2	2	2	4	2	2	1	0	1	2	1	1	2	1	0	0	1	1	0	0	1	4	2	6	2	2	2
156	1603	1	40	3	1	2	2	2	4	1	1	1	1	1	1	1	2	2	2	-3	-3	-3	-3	-3	-3	-3	2	3	6	2	2	1
206	1699	2	46	4	12	2	3	1	3	-3	1	1	0	1	1	1	2	2	2	-3	-3	-3	-3	-3	-3	-3	2	3	4	2	2	2
453	821	2	47	2	12	1	2	2	3	1	1	1	1	1	1	1	2	2	1	1	0	0	1	0	0	0	1	3	2	2	2	2
341	405	2	18	4	8	2	1	1	3	-3	2	1	1	1	2	1	2	2	1	1	0	1	1	0	0	0	3	3	1	2	2	2
384	747	2	18	4	8	2	1	1	3	-3	1	0	1	1	1	1	1	2	1	1	0	0	0	0	0	0	2	1	4	2	2	2
153	873	2	40	5	1	2	2	3	3	2	2	1	0	1	3	1	2	2	1	1	1	1	0	0	1	0	1	3	4	2	2	2
197	771	1	50	5	1	2	2	2	3	1	2	1	1	3	1	1	2	2	2	-3	-3	-3	-3	-3	-3	-3	1	3	1	2	2	2
87	1001	1	56	4	1	2	2	2	3	1	1	1	0	1	2	1	1	2	1	1	0	0	0	0	1	0	2	3	3	2	2	2
194	1417	2	48	4	12	2	2	2	2	2	1	1	0	1	2	1	2	2	1	1	1	1	0	0	0	0	2	3	2	2	2	2
565	4153	2	49	2	12	1	2	3	2	2	1	0	0	1	3	1	1	2	1	0	1	0	1	0	1	0	3	3	5	2	2	2
590	6242	2	49	2	12	1	2	3	2	2	1	1	0	1	3	1	1	2	1	1	1	0	1	0	0	0	2	3	5	2	2	2
497	1876	1	52	2	11	2	2	2	2	2	1	0	0	3	2	1	2	2	1	0	1	1	1	0	1	0	2	3	2	2	2	2
251	560	2	20	5	8	2	1	1	2	-3	2	1	0	1	2	2	1	2	1	1	1	1	0	0	1	0	1	3	6	2	2	2
359	552	2	18	4	8	2	1	1	2	-3	1	1	1	1	1	1	2	2	2	-3	-3	-3	-3	-3	-3	-3	2	3	2	2	2	2
439	1024	2	18	4	8	2	1	1	2	-3	2	1	1	1	1	1	2	2	1	1	0	1	0	0	0	0	1	3	6	2	2	2
389	677	2	19	3	8	2	1	1	2	-3	1	1	1	1	1	1	2	2	1	1	0	1	1	1	1	0	2	3	2	2	2	2
397	750	2	18	3	8	2	1	1	2	-3	1	1	0	1	2	1	1	2	1	1	0	1	0	0	0	0	3	3	2	2	2	2
76	1165	1	25	5	1	2	1	1	2	-3	1	0	1	1	1	1	1	2	1	0	1	1	1	0	1	0	1	3	2	2	2	2
482	874	2	48	2	12	1	2	3	1	1	1	1	0	1	3	1	2	2	2	-3	-3	-3	-3	-3	-3	-3	2	3	6	2	2	2
619	11522	2	45	2	12	2	2	3	1	2	1	1	1	1	1	1	2	2	2	-3	-3	-3	-3	-3	-3	-3	2	2	5	2	2	2
349	741	2	18	4	8	2	1	1	1	-3	2	1	1	1	1	1	2	2	1	1	0	0	1	0	1	0	2	2	2	2	2	2
361	537	2	18	4	8	2	1	1	1	-3	2	1	0	1	1	1	1	2	1	1	1	1	1	1	1	0	2	3	5	2	2	2
366	608	2	19	4	8	2	1	1	1	-3	2	1	0	1	2	1	2	2	2	-3	-3	-3	-3	-3	-3	-3	2	3	2	2	2	2
368	943	2	19	4	8	2	1	1	1	-3	1	1	0	1	2	2	2	2	1	1	1	1	1	0	1	0	2	3	6	2	2	2
383	1176	2	21	4	8	2	1	1	1	-3	2	1	1	1	1	1	1	2	1	1	1	1	1	1	1	0	1	1	5	2	2	2
410	590	1	18	4	8	2	1	1	1	-3	1	0	0	1	3	2	2	2	1	0	1	0	1	0	0	0	3	3	4	2	2	1
435	636	2	19	4	8	2	1	1	1	-3	1	1	0	1	2	2	1	2	1	1	0	0	0	0	1	0	2	1	2	2	2	2
557	1477	2	50	1	7	2	2	2	1	2	1	1	1	1	1	1	2	2	1	1	0	0	0	0	0	0	2	3	4	2	2	2
615	10391	2	56	1	7	1	2	3	1	1	1	1	1	1	1	1	2	1	1	1	1	1	1	1	1	1	4	3	3	2	2	2
504	416	2	23	5	1	2	1	1	1	-3	1	1	0	1	3	2	1	2	1	1	0	0	0	0	0	0	2	1	2	2	2	2
273	1440	1	46	2	1	2	2	2	1	2	1	1	0	1	1	1	2	2	2	-3	-3	-3	-3	-3	-3	-3	2	1	6	2	2	2
484	2156	2	40	2	1	2	2	2	1	2	1	0	0	1	1	1	2	2	2	-3	-3	-3	-3	-3	-3	-3	2	3	5	2	2	2
164	548	1	30	3	1	2	2	2	5	2	1	1	1	1	1	1	2	2	2	-3	-3	-3	-3	-3	-3	-3	2	3	6	2	2	1
30	992	2	40	5	1	2	2	2	4	2	1	1	0	1	2	2	2	2	2	-3	-3	-3	-3	-3	-3	-3	3	3	2	2	2	1
531	2906	2	27	2	12	2	2	3	2	2	1	1	0	1	3	1	2	2	2	-3	-3	-3	-3	-3	-3	-3	2	3	5	2	2	1
415	690	2	18	4	8	2	1	1	2	-3	2	1	0	1	2	1	2	2	2	-3	-3	-3	-3	-3	-3	-3	2	3	6	2	2	2
562	11561	2	36	1	12	1	2	3	1	2	1	1	0	1	2	1	2	1	2	-3	-3	-3	-3	-3	-3	-3	4	3	5	2	2	2
586	13773	2	54	2	7	2	2	2	1	2	1	0	0	1	3	1	2	2	2	-3	-3	-3	-3	-3	-3	-3	2	3	6	2	2	2
161	1115	1	36	2	12	1	2	2	5	2	1	1	1	1	1	1	2	2	2	-3	-3	-3	-3	-3	-3	-3	3	1	6	1	2	2
81	1574	1	40	5	1	2	2	2	5	2	1	1	0	1	1	1	1	2	2	-3	-3	-3	-3	-3	-3	-3	2	3	4	1	2	2
329	811	2	43	5	1	2	2	2	5	2	1	1	0	1	2	1	1	2	1	1	1	1	1	0	0	0	2	3	2	1	2	2
201	1202	2	31	5	1	2	2	1	5	-3	2	1	1	1	1	1	2	2	2	-3	-3	-3	-3	-3	-3	-3	2	1	2	1	2	2
210	2013	1	55	5	1	2	2	2	5	1	1	1	1	1	1	1	1	2	1	1	0	1	0	0	1	0	3	3	6	1	2	2
240	1122	2	38	5	1	2	2	2	5	2	1	1	0	1	2	1	1	2	2	-3	-3	-3	-3	-3	-3	-3	2	3	6	1	2	2
248	1130	2	44	5	1	2	2	2	5	2	1	1	0	1	1	1	2	2	1	1	0	0	0	0	0	0	2	3	6	1	2	2
254	1039	2	48	5	1	2	2	2	5	2	1	0	0	1	3	1	1	2	1	1	0	1	1	1	1	0	2	3	6	1	2	2
260	1514	2	44	5	1	2	2	2	5	2	1	0	0	2	2	2	1	2	1	1	0	1	1	0	1	1	2	1	6	1	2	2
265	790	2	47	5	1	2	2	2	5	2	1	0	0	1	3	1	1	2	1	1	0	1	1	0	0	0	2	2	2	1	2	2
271	1559	2	50	5	1	2	2	2	5	1	1	0	0	2	1	1	1	2	1	1	0	1	1	0	0	0	2	2	2	1	2	2
276	1006	2	47	5	1	2	2	2	5	1	1	1	0	1	3	2	1	2	1	1	1	1	1	0	1	0	2	2	2	1	2	2
173	843	2	48	4	1	2	2	2	5	2	1	1	1	1	1	1	1	2	1	1	0	1	0	0	0	0	2	3	2	1	2	1
330	1065	2	50	4	1	2	2	2	5	1	1	1	1	1	1	1	1	2	2	-3	-3	-3	-3	-3	-3	-3	2	3	2	1	2	2
165	959	1	28	4	12	2	2	2	5	2	2	1	1	1	1	1	1	2	2	-3	-3	-3	-3	-3	-3	-3	2	3	2	1	2	2
262	693	2	46	4	12	2	2	2	5	2	1	1	1	2	1	1	1	2	1	1	1	0	1	0	0	0	2	2	6	1	2	2
205	507	2	30	5	1	2	2	2	5	2	1	1	0	2	3	2	1	2	1	1	0	0	1	0	1	0	2	2	2	1	2	2
250	1400	2	47	5	1	2	2	2	5	2	1	1	0	1	3	2	1	2	1	0	0	1	0	0	0	0	3	1	1	1	2	2
19	1140	2	29	5	1	2	2	1	5	-3	2	1	0	1	2	1	2	2	2	-3	-3	-3	-3	-3	-3	-3	1	3	6	1	2	2
80	700	1	28	5	1	2	2	1	5	-3	2	1	1	1	1	1	2	2	2	-3	-3	-3	-3	-3	-3	-3	2	3	6	1	2	2
89	838	1	30	5	1	2	2	2	5	2	2	1	0	1	1	1	2	2	1	1	0	1	0	0	0	0	2	3	2	1	2	2
102	655	1	48	5	1	2	2	2	5	2	1	1	0	1	3	1	1	2	1	1	0	1	0	0	0	0	1	2	6	1	2	2
111	1183	2	50	5	1	2	2	2	5	2	1	0	0	1	2	1	1	2	1	1	0	1	1	0	0	0	2	3	2	1	2	2
138	2413	2	36	5	1	2	2	3	5	2	1	1	0	1	3	1	2	2	1	1	0	1	0	0	0	0	3	2	6	1	2	2
142	1543	2	44	5	1	2	2	3	5	2	1	1	0	1	2	2	1	2	1	1	0	0	0	0	0	0	1	1	4	1	2	2
176	1931	1	53	5	1	2	2	2	5	1	2	1	1	1	2	1	1	2	1	0	0	1	1	0	0	0	2	3	1	1	2	2
199	937	2	34	5	1	2	2	2	5	1	1	1	0	1	3	1	1	2	1	1	0	0	0	0	0	0	2	2	2	1	2	2
337	1934	2	35	5	1	2	2	3	5	2	1	1	1	1	1	1	1	2	1	1	0	1	1	0	0	0	2	3	2	1	2	2
442	536	1	22	5	1	2	1	1	5	-3	2	1	1	1	1	1	2	2	2	-3	-3	-3	-3	-3	-3	-3	2	1	1	1	2	2
68	1913	2	48	4	1	2	2	2	5	1	1	1	0	1	3	1	1	2	1	1	0	1	1	0	1	0	2	3	2	1	2	2
270	709	2	47	4	1	2	2	2	5	2	2	1	0	1	2	1	1	2	1	1	0	0	0	0	0	0	1	2	1	1	2	2
269	1431	2	49	5	12	2	2	2	4	2	1	1	0	1	1	1	1	2	1	1	0	1	1	0	1	0	1	2	2	1	2	2
132	1099	2	47	2	12	2	2	3	4	1	2	1	0	1	2	1	2	2	2	-3	-3	-3	-3	-3	-3	-3	1	3	6	1	2	2
373	1059	2	17	4	8	2	1	1	4	-3	2	1	0	1	1	1	2	2	2	-3	-3	-3	-3	-3	-3	-3	2	3	5	1	2	2
282	598	1	35	5	1	2	2	3	4	2	1	1	1	1	2	1	2	2	1	0	0	0	1	0	0	0	2	3	2	1	2	2
151	561	2	30	5	1	2	1	1	4	-3	1	1	1	1	1	1	2	2	1	1	1	1	0	0	1	0	2	3	2	1	2	2
160	1097	2	31	5	1	2	2	2	4	2	1	1	0	1	2	1	2	2	2	-3	-3	-3	-3	-3	-3	-3	1	2	6	1	2	2
28	704	2	43	5	1	2	2	2	4	2	1	0	1	1	1	1	2	2	1	1	0	1	0	0	0	0	1	1	4	1	2	2
38	940	2	39	5	1	2	2	2	4	2	1	1	0	1	3	1	1	2	1	1	1	1	1	1	1	0	1	2	2	1	2	2
51	759	2	50	5	1	2	2	2	4	1	1	0	0	1	2	1	1	2	1	1	1	0	1	0	1	0	2	1	1	1	2	2
82	430	2	30	5	1	2	2	2	4	2	1	1	0	1	2	2	2	2	1	1	1	1	1	0	0	0	2	1	2	1	2	2
129	660	2	25	5	1	2	1	1	4	-3	2	1	1	1	1	1	2	2	2	-3	-3	-3	-3	-3	-3	-3	2	3	2	1	2	2
236	930	2	45	5	1	2	2	2	4	2	1	1	1	1	1	1	1	2	1	1	0	1	1	0	1	0	2	3	2	1	2	2
441	961	2	32	5	1	2	2	2	4	2	1	1	1	1	1	1	2	2	1	1	0	1	0	1	0	0	2	3	5	1	2	2
445	1192	2	57	5	1	2	2	2	4	2	1	0	0	2	3	1	1	2	1	1	0	0	1	0	1	0	1	3	1	1	2	2
479	1035	1	56	5	1	2	2	2	4	1	2	0	1	2	1	1	1	2	1	1	0	1	0	1	1	0	1	3	6	1	2	2
130	1233	2	47	4	1	2	2	2	4	1	1	1	0	1	2	1	1	2	1	1	0	0	1	1	1	0	3	3	2	1	2	2
143	528	1	46	4	1	2	2	2	4	2	1	1	0	1	2	1	1	2	1	1	0	0	1	0	1	0	1	2	2	1	2	2
272	2383	1	52	2	1	2	2	2	4	1	1	1	1	1	1	1	2	2	1	1	1	1	0	1	1	0	1	3	3	1	2	2
223	2000	2	66	4	8	2	2	2	3	1	2	0	0	3	1	1	1	2	2	-3	-3	-3	-3	-3	-3	-3	2	3	6	1	2	2
261	1348	1	72	4	8	2	2	3	3	1	2	0	0	2	2	1	1	2	1	1	0	0	1	0	1	0	3	3	6	1	2	2
352	793	2	19	4	8	2	1	1	3	-3	1	1	1	1	1	1	1	2	2	-3	-3	-3	-3	-3	-3	-3	1	1	1	1	2	2
218	1532	2	51	3	8	2	2	2	3	1	2	1	1	1	1	1	1	2	1	1	0	0	0	0	1	0	1	3	1	1	2	2
539	23522	2	48	2	7	2	2	2	3	1	1	1	1	1	2	1	2	2	1	0	0	0	1	0	0	0	3	2	6	1	2	2
559	2904	2	47	2	7	2	2	3	3	2	1	1	1	1	1	1	2	2	2	-3	-3	-3	-3	-3	-3	-3	2	3	4	1	2	2
577	3522	2	54	2	7	2	2	3	3	2	1	1	1	1	1	1	1	2	2	-3	-3	-3	-3	-3	-3	-3	2	3	2	1	2	2
578	6238	2	43	2	7	2	2	2	3	2	1	1	1	1	1	1	2	2	1	0	1	0	0	0	1	0	2	3	6	1	2	1
617	2538	2	52	3	6	2	2	2	3	1	1	1	1	1	1	1	2	2	1	1	0	0	1	0	1	0	2	3	3	1	2	2
301	2448	1	44	2	6	1	2	4	3	2	2	1	1	1	1	2	2	2	1	1	1	1	0	0	0	0	2	3	3	1	2	2
204	545	2	42	5	1	2	2	3	3	2	1	1	0	1	2	1	1	2	1	1	0	1	1	0	1	0	3	3	6	1	2	2
106	762	2	31	5	1	2	2	2	3	2	2	1	1	1	1	1	2	2	2	-3	-3	-3	-3	-3	-3	-3	2	3	6	1	2	2
297	1020	2	32	5	1	2	2	2	3	2	2	1	0	2	2	1	1	2	1	1	0	0	0	0	0	0	2	2	2	1	2	2
108	1105	2	42	4	1	2	2	3	3	2	2	1	0	1	2	1	2	2	1	1	0	0	1	0	0	0	2	3	4	1	2	2
208	1044	2	45	4	1	2	2	3	3	2	1	0	0	1	3	1	1	2	1	1	1	1	0	1	1	0	2	3	6	1	2	2
227	1012	2	42	4	1	2	2	2	3	2	2	0	0	2	1	1	1	2	1	1	0	1	1	0	1	0	3	2	1	1	2	2
489	1205	1	57	4	1	2	2	2	3	2	2	0	1	2	1	1	2	2	1	1	0	0	0	0	1	0	2	1	2	1	2	2
42	970	2	47	2	1	2	2	2	3	1	1	1	1	1	1	1	1	2	1	1	0	0	0	0	0	0	2	3	4	1	2	2
457	1658	2	44	3	12	2	2	2	2	2	1	1	0	1	2	1	1	2	2	-3	-3	-3	-3	-3	-3	-3	2	3	6	1	2	2
487	12314	2	54	2	12	1	2	3	2	2	1	0	0	1	1	1	1	2	1	1	0	0	0	0	0	0	2	3	4	1	2	2
558	2557	2	44	2	12	2	2	3	2	2	1	1	0	1	1	1	2	2	1	1	1	1	1	1	1	0	2	3	6	1	2	2
581	3611	2	54	2	12	2	2	3	2	2	1	1	0	1	1	1	1	2	2	-3	-3	-3	-3	-3	-3	-3	3	3	5	1	2	2
345	580	2	18	4	8	2	1	1	2	-3	1	1	1	1	1	1	1	2	1	1	1	1	1	0	1	0	2	2	6	1	2	2
365	1005	2	19	4	8	2	1	1	2	-3	2	1	0	1	2	1	1	2	1	1	0	1	1	0	0	0	2	3	2	1	2	2
401	955	2	18	4	8	2	1	1	2	-3	2	1	1	1	1	1	2	2	2	-3	-3	-3	-3	-3	-3	-3	3	3	3	1	2	2
472	7315	2	48	2	7	2	2	2	2	2	1	1	1	1	1	1	2	2	2	-3	-3	-3	-3	-3	-3	-3	3	2	6	1	2	2
556	1449	1	55	2	7	2	2	3	2	1	1	1	1	1	1	1	2	2	1	1	1	1	0	0	1	0	2	1	6	1	2	2
569	10834	2	43	2	7	2	2	3	2	2	1	1	1	1	1	1	2	2	2	-3	-3	-3	-3	-3	-3	-3	2	3	5	1	2	2
576	5110	1	48	2	7	2	2	3	2	2	1	1	1	1	1	1	2	2	2	-3	-3	-3	-3	-3	-3	-3	2	3	5	1	2	2
613	1849	2	48	2	7	2	2	3	2	2	1	1	0	1	2	1	1	2	1	0	0	0	1	0	0	0	2	3	2	1	2	2
149	519	1	35	5	1	2	2	2	2	2	1	1	1	1	1	1	2	2	1	0	0	0	1	1	0	0	1	2	2	1	2	2
385	929	2	36	5	1	2	2	3	2	2	2	1	1	1	1	1	1	2	1	1	1	0	1	0	1	0	4	2	1	1	2	2
6	931	2	33	5	1	1	2	2	2	2	1	1	0	1	2	1	1	2	2	-3	-3	-3	-3	-3	-3	-3	1	1	1	1	2	2
60	770	2	30	5	1	2	2	3	2	2	1	0	0	2	3	1	1	2	2	-3	-3	-3	-3	-3	-3	-3	1	3	2	1	2	1
147	1129	2	44	4	1	2	2	2	2	2	1	1	0	1	2	1	2	2	1	1	0	1	1	0	0	0	1	3	4	1	2	2
458	1108	2	52	2	12	2	2	2	1	2	1	1	1	1	1	1	2	2	2	-3	-3	-3	-3	-3	-3	-3	2	1	5	1	2	2
463	4218	2	45	2	12	2	2	2	1	2	1	1	1	1	1	1	2	2	2	-3	-3	-3	-3	-3	-3	-3	2	3	6	1	2	2
530	2884	2	51	2	12	2	2	2	1	2	2	0	0	2	3	1	2	2	1	0	0	0	0	0	1	0	3	1	6	1	2	2
542	3229	2	49	2	12	2	2	2	1	2	1	1	0	1	2	2	2	2	1	0	1	0	0	0	0	0	1	3	4	1	2	2
563	3983	2	52	2	12	2	2	2	1	2	1	1	1	1	1	1	1	2	2	-3	-3	-3	-3	-3	-3	-3	2	3	5	1	2	2
594	7800	2	50	2	12	1	2	2	1	2	1	1	0	1	2	1	2	2	2	-3	-3	-3	-3	-3	-3	-3	2	3	3	1	2	2
528	1649	2	52	1	12	1	2	3	1	2	1	1	1	1	1	1	2	2	2	-3	-3	-3	-3	-3	-3	-3	2	1	5	1	2	2
15	3638	1	62	3	11	2	2	2	1	2	1	0	0	3	1	1	2	2	1	1	1	1	0	0	1	0	3	3	4	1	2	2
313	500	2	46	2	11	2	2	3	1	2	1	1	0	1	2	1	1	2	1	1	1	1	1	0	1	0	2	3	2	1	2	1
257	500	2	21	5	8	2	1	1	1	-3	1	1	1	1	1	1	1	2	1	1	1	1	1	0	1	0	1	3	2	1	2	2
362	448	1	18	4	8	2	1	1	1	-3	1	1	1	1	1	1	2	2	1	1	1	1	1	1	1	0	2	1	1	1	2	2
364	809	2	18	4	8	2	1	1	1	-3	2	1	1	1	1	2	2	2	1	1	0	0	1	0	1	0	2	3	6	1	2	2
371	646	2	18	4	8	2	1	1	1	-3	2	1	1	1	2	1	2	2	1	1	0	1	1	0	1	0	3	3	6	1	2	2
398	769	2	19	4	8	2	1	1	1	-3	2	1	1	1	1	1	2	2	2	-3	-3	-3	-3	-3	-3	-3	1	3	3	1	2	2
400	854	2	20	4	8	2	1	1	1	-3	1	1	1	1	1	1	2	2	2	-3	-3	-3	-3	-3	-3	-3	2	3	4	1	2	2
417	4260	2	21	4	8	2	1	1	1	-3	1	1	0	1	2	2	2	2	1	0	1	1	1	0	0	0	2	1	2	1	2	2
418	775	2	18	4	8	2	1	1	1	-3	2	0	0	1	2	1	1	1	1	0	1	0	0	0	0	0	2	1	4	1	2	2
420	1004	2	19	4	8	2	1	1	1	-3	1	1	0	1	3	1	1	2	1	1	1	1	1	1	1	0	2	1	6	1	2	2
525	2126	2	57	3	8	2	2	2	1	2	1	1	1	1	1	1	1	2	1	0	0	0	1	0	0	0	2	1	4	1	2	2
541	1756	2	44	3	7	2	1	3	1	2	1	1	0	1	1	1	2	2	1	1	0	1	0	1	0	0	2	3	6	1	2	2
534	7130	2	45	2	7	2	3	3	1	2	2	1	1	1	1	1	2	2	2	-3	-3	-3	-3	-3	-3	-3	2	3	6	1	2	2
572	5975	2	45	2	7	2	2	3	1	2	1	1	0	1	3	2	2	2	2	-3	-3	-3	-3	-3	-3	-3	2	3	6	1	2	2
582	3724	2	53	2	7	2	2	3	1	2	1	1	1	1	1	1	2	2	2	-3	-3	-3	-3	-3	-3	-3	3	1	6	1	2	1
591	4333	2	38	2	7	2	2	3	1	2	1	1	1	1	1	1	2	2	1	0	0	0	0	0	1	0	3	3	4	1	2	2
612	5485	2	50	2	7	2	2	3	1	1	1	1	1	1	1	1	2	2	2	-3	-3	-3	-3	-3	-3	-3	3	1	5	1	2	2
190	661	1	78	1	7	2	2	4	1	1	2	0	0	2	2	1	1	2	1	0	1	0	0	0	0	0	2	3	2	1	2	2
518	2160	2	45	1	7	2	2	2	1	2	1	0	0	1	1	2	2	2	1	1	1	1	0	0	1	0	2	3	2	1	2	2
546	1143	2	60	1	7	1	2	5	1	1	2	1	0	1	1	1	2	2	2	-3	-3	-3	-3	-3	-3	-3	2	3	2	1	2	1
566	2220	1	39	1	7	1	2	2	1	2	1	1	1	1	1	1	2	2	2	-3	-3	-3	-3	-3	-3	-3	1	1	4	1	2	2
304	1311	2	48	3	6	2	2	4	1	1	1	0	0	2	2	1	2	2	2	-3	-3	-3	-3	-3	-3	-3	2	3	1	1	2	2
535	2993	2	32	3	6	2	2	3	1	2	1	1	1	1	1	1	2	2	1	1	1	1	0	0	0	0	2	3	6	1	2	2
454	3278	2	42	1	6	1	2	2	1	2	1	1	0	1	1	1	2	2	2	-3	-3	-3	-3	-3	-3	-3	1	3	3	1	2	2
22	743	2	31	5	1	2	1	1	1	-3	2	1	1	1	1	1	2	2	1	1	1	1	1	0	1	0	1	3	1	1	2	2
350	782	2	18	4	1	2	1	1	1	-3	2	1	0	1	2	2	1	2	1	1	0	1	1	0	1	0	2	3	6	1	2	2
465	3385	2	40	2	1	1	2	3	1	2	1	1	1	1	1	1	2	2	2	-3	-3	-3	-3	-3	-3	-3	2	3	6	1	2	2
599	2380	2	50	2	1	2	2	3	1	2	1	1	1	1	1	1	2	2	1	1	0	0	0	0	0	0	3	3	6	1	2	2
13	456	2	68	2	11	2	2	3	3	1	1	0	0	2	3	1	2	2	2	-3	-3	-3	-3	-3	-3	-3	3	3	1	1	2	1
298	856	2	39	4	1	2	2	2	3	2	1	0	0	2	1	1	2	2	2	-3	-3	-3	-3	-3	-3	-3	3	3	1	1	2	2
433	625	2	18	4	8	2	1	1	2	-3	1	1	1	1	1	2	2	2	2	-3	-3	-3	-3	-3	-3	-3	3	1	6	1	2	1
481	1740	2	51	4	8	2	2	2	2	1	2	1	1	1	1	1	2	2	2	-3	-3	-3	-3	-3	-3	-3	1	3	4	1	2	2
99	345	1	47	4	1	2	2	2	2	1	1	1	0	1	1	1	1	2	1	1	0	0	0	0	0	0	1	1	2	1	2	2
310	1308	2	50	4	1	2	2	3	2	2	1	1	1	1	1	1	2	2	2	-3	-3	-3	-3	-3	-3	-3	3	3	6	1	2	2
554	2990	2	52	2	12	2	2	3	1	2	1	1	0	1	2	1	2	2	2	-3	-3	-3	-3	-3	-3	-3	3	3	5	1	2	1
579	4421	2	49	2	12	2	2	2	1	2	1	1	0	1	1	1	2	2	2	-3	-3	-3	-3	-3	-3	-3	2	3	6	1	2	1
607	2614	2	48	2	12	1	2	2	1	2	1	1	0	1	1	1	2	2	2	-3	-3	-3	-3	-3	-3	-3	2	3	5	1	2	1
608	21920	2	52	2	12	1	2	3	1	1	1	1	1	1	1	1	2	2	2	-3	-3	-3	-3	-3	-3	-3	2	3	5	1	2	1
584	2865	2	50	1	12	2	2	3	1	2	1	1	0	1	1	1	2	2	2	-3	-3	-3	-3	-3	-3	-3	2	3	5	1	2	2
344	526	2	18	4	8	2	1	1	1	-3	1	1	0	1	2	1	1	2	1	1	1	0	0	0	0	0	2	1	2	1	2	2
348	730	2	18	4	8	2	1	1	1	-3	1	1	0	1	2	1	2	2	1	1	1	1	1	0	1	0	2	3	6	1	2	2
370	694	2	18	4	8	2	1	1	1	-3	1	1	0	1	1	1	2	2	2	-3	-3	-3	-3	-3	-3	-3	2	3	4	1	2	1
392	341	1	18	3	8	2	1	1	1	-3	1	1	1	1	1	1	1	2	2	-3	-3	-3	-3	-3	-3	-3	2	1	4	1	2	2
184	2346	1	48	3	7	1	2	2	1	2	1	1	1	1	1	1	2	2	1	0	1	1	0	0	0	0	2	3	3	1	2	2
461	2901	2	44	1	6	2	2	2	1	2	1	1	0	1	1	1	2	2	2	-3	-3	-3	-3	-3	-3	-3	2	3	2	1	2	2
367	649	2	17	4	8	2	1	1	4	-3	2	1	0	1	3	1	2	2	1	0	0	0	0	0	1	0	2	1	6	4	1	2
195	2977	1	48	2	12	2	2	3	5	1	1	1	1	1	1	1	2	2	1	1	0	0	1	0	1	0	2	3	2	2	1	2
168	1835	2	29	5	1	2	1	1	5	-3	2	1	0	1	1	1	1	2	1	1	0	1	0	0	0	0	1	3	2	2	1	2
219	1315	2	56	4	1	2	2	2	5	1	1	1	1	1	1	1	1	2	1	1	0	1	1	0	0	0	2	3	2	2	1	2
37	1802	2	55	4	1	2	2	2	5	1	1	0	0	2	2	1	1	2	1	1	1	1	0	0	1	0	3	3	2	2	1	2
279	1156	1	46	4	6	2	2	2	3	2	1	0	1	1	1	1	2	2	1	1	0	1	1	0	1	0	1	3	6	2	1	2
564	3283	2	47	1	6	2	2	3	2	2	1	1	1	1	1	1	2	2	2	-3	-3	-3	-3	-3	-3	-3	2	2	5	2	1	1
424	938	2	18	4	8	2	1	1	1	-3	2	1	1	1	1	1	1	2	1	1	1	0	1	0	1	0	2	1	2	2	1	2
124	1288	1	47	3	1	2	2	2	5	2	1	1	1	1	1	1	2	2	1	0	0	0	1	0	0	0	1	3	6	1	1	2
33	1084	2	45	4	1	2	2	2	4	1	2	0	1	2	1	1	1	2	1	1	0	1	1	0	1	1	2	3	6	1	1	2
157	8231	1	50	3	12	2	2	2	3	1	1	0	1	2	1	1	2	2	2	-3	-3	-3	-3	-3	-3	-3	1	1	3	1	1	2
256	1487	2	40	5	1	2	1	1	3	-3	1	1	0	1	2	1	2	2	1	1	0	1	1	0	1	0	2	3	4	1	1	2
521	2886	1	64	2	8	2	2	2	2	1	2	0	0	2	2	1	1	2	1	0	1	0	0	0	0	0	3	3	6	1	1	2
477	1030	1	37	3	7	2	2	3	2	2	1	1	0	1	1	1	2	2	1	1	0	1	0	0	1	0	2	3	2	1	1	2
315	8077	2	35	4	6	2	2	3	2	2	1	1	0	1	2	1	2	2	1	1	1	1	0	0	1	0	2	3	6	1	1	2
567	5663	2	44	2	12	2	2	3	1	2	1	1	1	1	1	1	1	2	2	-3	-3	-3	-3	-3	-3	-3	2	1	5	1	1	2
468	8443	2	48	1	12	2	2	3	1	2	1	1	1	1	1	1	2	2	1	1	1	1	0	1	1	0	2	1	5	1	1	2
537	1632	2	54	1	12	2	2	3	1	2	1	1	1	1	1	1	2	2	2	-3	-3	-3	-3	-3	-3	-3	2	3	5	1	1	2
593	3601	2	54	5	11	1	2	3	1	2	1	1	0	1	2	1	1	2	2	-3	-3	-3	-3	-3	-3	-3	2	3	5	1	1	2
302	2271	2	57	3	11	2	2	4	1	2	1	0	0	3	2	1	2	2	2	-3	-3	-3	-3	-3	-3	-3	2	3	1	1	1	2
605	13694	2	48	1	11	2	2	3	1	1	1	1	1	1	2	2	2	2	2	-3	-3	-3	-3	-3	-3	-3	2	3	6	1	1	2
421	863	2	19	4	8	2	1	1	1	-3	1	1	0	1	2	1	2	2	1	1	1	1	1	0	1	0	2	3	5	1	1	2
212	1324	2	41	4	1	2	2	3	1	2	2	0	0	2	2	2	2	2	1	1	1	1	1	0	1	0	1	1	6	1	1	2
292	555	2	44	4	1	2	2	2	5	2	1	1	1	1	1	1	1	2	1	1	0	1	0	0	0	0	1	1	1	1	1	2
332	458	2	34	5	1	2	2	3	5	2	1	1	0	1	3	1	1	2	1	1	1	1	1	0	0	0	2	3	2	1	3	2
351	666	2	18	4	8	2	1	1	4	-3	1	1	1	1	1	1	2	2	1	0	0	1	1	1	1	0	2	1	1	1	3	2
414	799	1	20	4	8	2	1	1	1	-3	1	1	1	1	1	1	2	2	1	1	1	1	1	1	1	0	1	1	2	3	2	2
133	581	2	49	5	1	2	2	2	4	1	1	0	1	2	1	1	1	2	1	1	0	0	0	0	0	0	1	1	2	1	2	2
363	774	2	19	4	8	2	1	1	2	-3	1	1	0	1	1	1	2	2	1	1	1	1	1	1	1	0	2	1	6	1	2	2
423	1177	2	19	4	8	2	1	1	1	-3	2	1	0	1	3	1	2	2	2	-3	-3	-3	-3	-3	-3	-3	2	1	4	1	2	2
473	406	1	28	3	12	2	1	1	5	-3	2	0	1	1	1	1	2	2	2	-3	-3	-3	-3	-3	-3	-3	2	1	1	4	1	2
148	306	2	45	5	1	2	2	2	5	2	1	1	0	1	3	1	2	2	2	-3	-3	-3	-3	-3	-3	-3	3	3	2	4	1	2
55	288	2	24	5	1	2	1	1	1	-3	2	1	0	1	1	1	1	2	1	0	0	0	1	0	0	0	3	3	1	4	1	2
140	541	1	41	3	1	2	2	3	1	2	1	1	1	1	1	1	2	2	1	1	0	0	0	0	0	0	3	3	3	4	1	2
235	449	1	34	5	12	2	2	2	5	2	2	1	0	1	1	1	2	2	1	1	0	0	0	0	0	0	2	1	1	4	1	2
306	1999	1	43	2	12	2	2	3	5	2	1	1	1	1	1	1	2	2	1	1	1	1	0	0	1	0	2	3	6	4	1	2
35	998	1	30	5	1	2	2	2	4	2	1	1	0	1	3	1	2	2	1	1	0	0	0	0	1	0	2	3	6	4	1	2
490	703	2	36	5	1	2	2	2	3	2	1	0	0	3	3	1	2	2	1	1	0	0	0	0	0	0	2	3	1	4	1	2
141	3054	2	52	4	1	2	2	2	2	2	2	1	1	1	1	1	1	2	1	1	0	0	0	0	0	0	1	1	2	4	1	1
547	1169	2	46	3	1	2	2	2	2	2	1	1	1	1	1	1	2	2	2	-3	-3	-3	-3	-3	-3	-3	2	3	6	4	1	2
356	616	2	18	4	8	2	1	1	1	-3	1	1	1	1	1	1	1	1	1	1	1	1	1	1	1	0	2	3	2	4	1	2
616	11787	2	50	1	7	1	2	3	1	2	1	1	1	2	1	1	2	2	2	-3	-3	-3	-3	-3	-3	-3	2	3	2	4	1	2
4	832	2	62	2	8	2	2	4	5	1	1	1	1	1	1	1	2	2	2	-3	-3	-3	-3	-3	-3	-3	3	3	1	3	1	2
23	688	1	48	5	1	2	2	2	5	2	1	0	0	1	1	1	2	2	1	1	0	0	0	0	0	0	1	3	1	3	1	2
122	522	2	48	5	1	2	2	2	5	1	2	1	0	1	3	1	2	2	1	1	1	0	1	0	1	0	1	3	2	3	1	2
475	1013	1	42	5	1	2	2	2	5	2	1	1	0	1	2	1	2	2	1	1	0	1	0	0	1	0	2	3	6	3	1	2
100	666	2	51	4	1	2	2	2	4	1	1	0	1	2	1	1	1	2	1	1	0	1	1	1	1	0	1	3	1	3	1	2
394	461	2	18	4	8	2	1	1	3	-3	1	1	1	1	1	1	1	1	2	-3	-3	-3	-3	-3	-3	-3	2	1	3	3	1	2
155	835	1	52	5	1	2	2	2	3	1	1	0	0	1	1	1	2	2	1	1	0	1	1	1	0	0	1	1	2	3	1	2
119	618	1	45	4	1	2	2	2	3	2	1	1	1	1	1	1	1	2	1	1	1	1	0	0	0	0	2	2	1	3	1	2
476	1144	1	59	4	1	2	2	2	3	1	2	0	0	1	2	1	1	2	1	1	0	0	0	0	0	0	1	1	1	3	1	2
603	8290	2	47	1	12	2	2	3	2	2	1	1	1	2	2	1	2	2	2	-3	-3	-3	-3	-3	-3	-3	2	3	5	3	1	2
488	704	1	21	5	8	2	1	1	2	-3	2	0	1	2	1	1	2	2	1	1	0	1	1	0	0	0	2	3	2	3	1	2
515	2766	1	24	4	11	2	1	1	1	-3	1	0	1	2	1	1	2	2	1	1	0	0	0	0	0	0	2	3	3	3	1	2
378	1455	2	20	4	8	2	1	1	1	-3	2	1	0	1	2	1	1	2	2	-3	-3	-3	-3	-3	-3	-3	1	2	3	3	1	2
390	800	2	19	4	8	2	1	1	5	-3	2	1	0	1	2	1	1	2	1	1	0	0	1	0	1	0	2	2	5	2	1	2
524	1149	2	51	4	8	2	2	2	5	1	1	0	0	1	1	1	2	2	1	1	1	1	0	0	1	0	2	3	6	2	1	2
281	418	2	40	5	1	2	2	3	5	2	1	1	0	1	2	1	1	2	1	1	0	1	0	0	1	0	2	3	2	2	1	1
139	581	1	44	5	1	2	2	2	5	1	1	1	1	1	1	1	1	2	1	1	0	1	0	0	0	0	1	1	1	2	1	2
177	3451	2	47	5	1	2	2	2	5	2	1	1	0	1	2	1	1	2	1	1	0	1	1	0	1	0	2	3	2	2	1	2
221	1684	2	35	5	1	2	2	3	5	2	1	1	1	1	1	1	2	2	1	0	0	1	0	0	0	0	3	3	2	2	1	2
328	1425	2	38	5	1	2	2	2	5	2	1	1	0	1	2	1	1	2	1	1	0	1	0	0	0	1	1	3	2	2	1	2
226	3226	2	47	3	1	2	2	2	5	1	1	1	1	1	1	1	1	2	1	1	0	1	0	0	1	0	1	3	6	2	1	2
198	572	1	47	5	12	2	2	3	5	2	2	1	0	1	2	1	2	2	1	1	1	0	0	1	0	0	2	3	1	2	1	2
597	7367	2	42	2	7	2	2	3	5	1	1	1	1	1	1	1	1	2	1	1	0	0	0	0	1	0	4	3	6	2	1	2
20	608	1	38	5	1	2	2	3	5	2	1	1	0	1	2	2	2	2	1	1	0	1	0	0	1	0	2	1	2	2	1	2
48	1018	2	33	5	1	2	2	2	5	2	1	1	1	1	1	1	1	2	1	1	1	1	1	1	1	0	2	1	2	2	1	2
62	1516	1	49	5	1	2	2	2	5	2	1	0	0	2	3	1	1	2	1	1	0	1	1	0	1	0	1	1	6	2	1	2
242	749	2	33	5	1	2	2	1	5	-3	1	1	0	1	2	1	1	2	1	1	0	1	1	0	1	0	2	3	6	2	1	2
277	656	2	46	5	1	2	2	2	5	2	1	1	0	1	2	1	1	2	1	1	0	1	0	0	1	0	2	2	2	2	1	2
288	1652	1	58	5	1	2	2	2	5	1	1	0	0	1	2	1	2	2	1	1	0	1	1	0	1	0	3	3	6	2	1	2
347	1214	2	31	5	1	2	2	3	5	2	1	1	1	1	1	1	2	2	1	1	0	0	0	0	0	0	2	3	2	2	1	2
440	10144	2	25	5	1	2	1	1	5	-3	1	1	0	1	1	1	1	2	1	0	0	1	1	0	1	0	2	3	6	2	1	2
3	376	2	32	4	1	2	2	3	5	2	1	1	1	1	1	1	2	2	1	1	0	0	0	0	0	0	1	1	1	2	1	2
40	1651	2	49	4	1	2	2	2	5	1	1	1	1	1	1	1	1	2	1	1	1	1	1	0	1	0	2	2	4	2	1	2
320	1227	2	53	4	1	2	2	2	5	1	1	1	0	1	3	2	1	2	1	1	1	1	1	1	1	0	2	2	3	2	1	2
493	3607	2	47	1	12	1	2	2	4	1	1	1	0	1	1	1	2	2	1	1	1	1	1	0	1	0	2	2	3	2	1	2
9	2266	1	67	4	8	2	2	2	4	1	2	0	0	2	1	1	1	2	1	1	0	1	1	1	1	0	2	2	6	2	1	2
202	1271	2	56	3	8	2	2	2	4	1	2	0	0	1	1	1	1	2	1	1	0	1	0	1	1	0	2	1	6	2	1	2
480	1439	2	72	3	8	2	2	3	4	1	2	0	0	2	2	1	2	2	1	1	0	0	0	1	1	0	2	3	6	2	1	2
47	1154	1	58	5	1	2	2	2	4	1	1	0	1	2	1	1	1	2	1	0	1	0	0	0	1	0	1	3	6	2	1	2
54	886	2	40	5	1	2	2	2	4	2	1	1	1	1	2	2	1	2	1	1	0	1	0	0	0	0	2	2	2	2	1	2
117	725	2	30	5	1	2	2	2	4	2	1	1	0	1	2	1	1	2	1	1	0	1	1	1	1	0	2	3	4	2	1	2
193	942	2	42	5	1	2	2	3	4	2	2	1	0	1	3	1	2	2	1	1	0	1	1	1	1	0	2	3	2	2	1	2
311	1349	1	34	5	1	2	2	2	4	2	1	1	0	1	1	2	2	2	2	-3	-3	-3	-3	-3	-3	-3	2	3	6	2	1	2
26	1317	1	48	4	1	2	2	2	4	2	1	0	0	2	3	1	1	2	1	0	0	0	1	0	1	0	2	3	6	2	1	2
32	813	2	46	4	1	2	2	2	4	2	1	1	0	1	2	2	1	2	1	1	1	1	0	0	1	0	3	3	2	2	1	2
96	1312	2	48	4	1	2	2	2	4	2	1	1	0	1	3	1	1	2	1	1	0	0	1	0	1	0	2	3	4	2	1	2
166	1113	2	46	4	1	2	2	2	4	2	1	1	0	1	3	1	1	2	1	1	0	1	1	0	0	0	2	3	6	2	1	2
196	1188	1	52	5	12	2	2	2	3	2	1	0	0	2	3	1	1	2	1	1	0	1	1	0	1	0	1	3	2	2	1	2
471	1746	1	50	2	12	1	2	2	3	2	1	1	1	1	1	1	1	2	1	1	0	1	1	0	1	0	2	3	6	2	1	2
620	1884	2	50	1	12	2	2	2	3	1	1	1	0	1	2	1	1	2	1	1	1	1	1	0	0	0	2	3	3	2	1	2
128	885	1	36	5	6	2	2	3	3	2	1	1	0	1	3	1	2	2	1	1	0	1	0	0	0	0	3	3	6	2	1	2
27	698	2	42	5	1	2	2	3	3	2	2	1	1	1	1	1	1	1	1	1	0	1	1	0	1	0	1	1	1	2	1	2
61	1016	2	46	5	1	2	2	2	3	2	1	1	0	2	2	1	1	2	1	0	1	1	0	1	0	0	2	3	6	2	1	2
187	710	1	38	5	1	2	3	2	3	2	1	1	1	1	2	1	2	2	1	1	1	0	1	0	1	0	2	3	2	2	1	2
105	1049	1	50	4	1	2	2	2	3	2	1	0	0	1	2	1	2	2	1	0	0	0	1	1	1	0	1	2	2	2	1	2
118	2324	2	55	4	1	2	2	2	3	1	1	0	0	1	3	2	1	2	1	1	0	1	1	0	1	0	2	3	4	2	1	2
511	2926	2	57	4	1	2	2	2	3	1	2	1	0	1	2	1	1	2	1	1	0	1	0	1	0	0	3	3	1	2	1	2
452	1849	2	47	2	12	2	2	3	2	2	1	1	0	1	1	1	2	2	2	-3	-3	-3	-3	-3	-3	-3	1	3	2	2	1	2
543	8732	2	44	2	12	1	2	2	2	2	1	1	0	1	2	1	2	2	2	-3	-3	-3	-3	-3	-3	-3	3	3	4	2	1	1
601	9562	2	49	2	6	1	2	3	2	2	1	1	1	1	1	1	1	2	1	1	1	1	1	1	1	0	2	3	4	2	1	2
85	416	1	33	5	1	2	2	1	2	-3	1	1	0	1	3	1	1	2	1	1	1	1	1	0	1	0	2	1	2	2	1	2
16	1051	2	48	5	1	2	3	2	2	2	1	1	0	1	2	1	1	2	1	0	1	0	1	1	0	0	2	2	2	2	1	2
135	964	1	39	5	1	2	2	2	2	2	1	1	1	1	1	1	2	2	1	1	0	0	1	0	1	0	2	2	6	2	1	2
244	1252	1	55	5	1	2	2	2	2	2	1	0	0	1	3	1	2	2	1	1	0	0	0	0	0	0	2	1	1	2	1	2
325	600	2	22	4	1	2	1	1	2	-3	2	1	1	1	1	1	2	2	2	-3	-3	-3	-3	-3	-3	-3	2	3	4	2	1	2
178	2088	1	19711218	2	12	2	2	3	1	2	1	0	1	1	1	1	2	2	2	-3	-3	-3	-3	-3	-3	-3	2	3	5	2	1	2
456	1558	2	42	2	12	1	2	4	1	2	1	1	0	1	2	1	2	2	2	-3	-3	-3	-3	-3	-3	-3	2	3	6	2	1	2
469	6652	1	56	1	12	1	2	4	1	2	1	1	0	1	2	1	2	2	1	1	1	1	0	0	0	0	2	1	3	2	1	2
548	3917	2	65	1	12	1	3	3	1	2	1	1	1	1	2	1	2	2	2	-3	-3	-3	-3	-3	-3	-3	3	3	6	2	1	2
44	1616	2	89	1	11	2	2	5	1	1	2	0	0	3	3	2	2	2	1	1	1	1	1	1	1	0	2	3	2	2	1	2
283	459	2	50	4	8	2	2	2	1	1	1	0	0	3	2	1	2	2	1	0	0	0	1	0	0	0	2	2	1	2	1	2
339	475	2	19	4	8	2	1	1	1	-3	2	1	0	1	2	1	2	2	2	-3	-3	-3	-3	-3	-3	-3	2	1	3	2	1	2
369	890	2	18	4	8	2	1	1	1	-3	2	1	0	1	3	1	2	2	2	-3	-3	-3	-3	-3	-3	-3	3	3	1	2	1	2
396	436	1	18	4	8	2	1	1	1	-3	2	1	1	1	1	1	2	2	2	-3	-3	-3	-3	-3	-3	-3	1	3	6	2	1	2
403	1169	2	20	4	8	2	1	1	1	-3	1	0	1	2	1	1	2	2	1	1	1	1	0	0	1	0	2	3	2	2	1	2
573	5324	2	46	2	7	2	2	2	1	2	1	1	0	1	1	1	2	2	1	1	0	0	0	0	0	0	2	3	5	2	1	2
462	1579	2	60	1	7	1	2	5	1	1	2	1	1	1	1	1	1	2	1	1	0	0	1	0	0	0	2	3	2	2	1	2
305	1112	1	35	2	6	2	2	3	1	2	1	1	0	1	1	2	2	2	1	1	1	1	0	0	1	0	2	2	5	2	1	2
222	4290	1	76	1	6	2	2	2	1	1	2	0	0	3	3	1	1	2	1	0	0	1	1	0	1	0	2	3	6	2	1	2
309	306	1	30	5	1	2	2	2	5	2	1	1	0	1	2	1	1	2	2	-3	-3	-3	-3	-3	-3	-3	1	1	2	2	1	2
560	2651	2	49	2	12	1	2	2	1	2	1	0	0	1	1	2	2	2	2	-3	-3	-3	-3	-3	-3	-3	4	3	5	2	1	1
24	622	2	49	5	12	2	2	2	5	2	1	0	0	2	2	1	1	2	1	1	1	0	1	0	0	0	2	3	1	1	1	2
300	652	2	38	5	12	2	2	3	5	2	1	1	1	1	2	1	2	2	1	1	1	1	1	1	1	0	2	3	6	1	1	2
36	689	2	41	4	12	2	2	2	5	2	1	1	1	1	1	1	2	2	1	1	0	0	1	0	0	0	2	3	1	1	1	2
91	686	2	40	4	12	2	2	3	5	2	1	1	0	1	2	1	1	2	1	0	0	0	1	0	0	0	2	2	1	1	1	2
209	1871	2	39	4	12	2	2	3	5	2	1	1	1	1	1	1	1	2	2	-3	-3	-3	-3	-3	-3	-3	2	2	6	1	1	2
294	954	2	42	4	12	2	2	3	5	2	2	1	1	1	1	1	2	2	1	1	1	1	1	1	1	0	2	3	6	1	1	2
71	950	2	42	5	1	2	2	3	5	2	1	1	0	1	3	1	2	2	1	1	0	1	1	0	1	0	2	1	4	1	1	2
159	489	2	38	5	1	2	2	2	5	2	1	1	1	1	1	1	1	2	1	1	0	0	1	0	1	0	1	1	2	1	1	2
238	1413	2	37	5	1	2	2	3	5	2	1	1	1	1	2	1	1	2	1	1	1	1	1	1	1	0	2	3	6	1	1	2
247	492	2	39	5	1	2	2	2	5	2	1	1	0	1	2	2	1	2	1	1	0	0	0	0	0	0	1	3	1	1	1	2
249	853	2	32	5	1	2	2	3	5	2	1	1	0	1	2	1	1	2	1	1	0	1	1	1	1	0	1	3	6	1	1	2
64	763	2	37	5	1	2	2	2	5	2	1	0	0	2	2	2	1	2	1	1	0	1	1	0	1	0	2	2	2	1	1	2
120	628	2	48	5	1	2	2	2	5	2	2	1	0	1	2	2	1	2	1	1	1	1	1	0	0	0	1	3	1	1	1	2
158	4992	2	50	5	1	2	2	2	5	1	1	1	1	1	1	1	2	2	1	1	0	0	1	0	0	0	1	3	2	1	1	2
170	941	2	33	5	1	2	2	3	5	2	1	1	0	1	2	1	1	2	1	1	1	1	0	0	1	0	1	1	1	1	1	2
241	699	2	37	5	1	2	2	2	5	2	1	1	0	1	2	1	2	2	1	1	1	1	1	0	1	0	2	3	2	1	1	2
246	557	2	40	5	1	2	2	1	5	-3	1	1	1	1	2	1	1	2	1	1	1	1	1	0	1	0	1	3	2	1	1	2
253	1787	2	48	5	1	2	2	2	5	2	1	1	0	1	3	1	1	2	1	1	1	1	0	0	1	0	2	3	4	1	1	2
285	1038	2	34	5	1	2	2	2	5	2	1	1	0	1	3	1	1	2	1	1	1	1	1	0	1	0	2	2	6	1	1	2
293	740	2	37	5	1	2	2	2	5	2	1	1	1	1	1	1	2	2	1	1	0	1	0	0	0	0	3	3	6	1	1	2
307	3828	2	44	5	1	2	2	2	5	2	1	1	0	1	2	1	2	2	1	1	0	1	1	0	1	0	2	3	6	1	1	2
318	629	2	34	5	1	2	2	2	5	2	1	1	0	1	3	1	1	2	1	1	1	0	1	0	1	0	2	3	2	1	1	2
321	1177	2	33	5	1	2	2	2	5	2	1	1	0	1	1	1	2	2	1	1	0	0	0	0	1	0	2	3	6	1	1	2
326	898	2	39	5	1	2	2	2	5	2	1	1	0	1	2	1	2	2	1	1	0	1	1	0	1	0	2	3	2	1	1	2
333	630	2	37	5	1	2	2	2	5	2	2	1	0	2	2	1	1	2	1	1	0	1	0	0	0	0	2	2	1	1	1	2
335	612	1	46	5	1	2	2	3	5	2	1	1	1	1	1	1	2	2	1	1	0	1	1	0	1	0	2	3	6	1	1	2
338	3630	2	53	5	1	2	2	2	5	1	1	1	1	1	1	2	2	2	1	1	1	1	1	0	1	0	1	1	6	1	1	2
342	1278	2	39	5	1	2	2	2	5	2	1	1	1	1	1	1	2	2	1	1	0	1	0	0	1	0	2	1	6	1	1	2
382	573	1	35	5	1	2	2	3	5	2	1	1	1	1	1	1	2	2	1	1	0	1	0	0	1	0	2	1	6	1	1	2
12	928	2	39	4	1	2	2	2	5	2	1	1	1	1	1	1	1	2	1	1	1	1	1	0	1	0	2	3	4	1	1	2
267	1317	2	48	4	1	2	2	2	5	2	1	1	1	1	1	1	1	2	1	1	0	1	1	0	1	0	1	1	1	1	1	2
386	666	2	34	4	1	2	2	2	5	2	1	1	0	1	2	1	2	2	1	1	0	1	0	0	1	0	2	2	2	1	1	2
53	1079	1	51	3	1	2	2	2	5	1	2	1	0	1	1	1	1	2	1	1	0	1	0	0	1	0	2	3	6	1	1	2
287	447	1	42	5	12	2	2	2	5	2	1	1	1	1	1	1	2	2	1	1	0	0	0	0	0	0	2	3	2	1	1	2
88	1478	2	29	4	12	2	1	1	5	-3	1	1	0	1	2	1	1	2	1	1	1	1	0	0	1	0	2	3	2	1	1	2
299	1560	2	66	4	8	2	2	2	5	1	2	1	0	1	1	1	1	2	1	0	0	1	0	0	0	0	2	2	6	1	1	2
46	453	1	30	5	1	2	1	1	5	-3	2	1	1	1	1	1	1	2	1	1	1	1	1	1	1	0	1	2	1	1	1	2
169	633	1	47	5	1	2	2	2	5	2	1	0	0	2	2	1	2	2	1	1	1	0	0	0	0	0	2	2	2	1	1	2
180	604	2	39	5	1	2	2	2	5	2	1	1	1	1	1	1	1	2	1	1	1	1	1	0	0	0	2	1	4	1	1	2
200	595	2	31	5	1	2	1	1	5	-3	1	0	1	2	2	2	2	2	1	1	1	0	1	0	0	0	1	3	2	1	1	2
232	1982	2	50	5	1	2	2	2	5	1	1	1	0	1	3	2	1	2	1	1	0	0	1	0	1	0	2	2	1	1	1	2
11	552	2	43	5	1	2	2	3	5	2	2	1	0	2	2	1	1	2	1	1	0	0	1	0	0	0	1	3	3	1	1	2
14	541	2	27	5	1	2	1	1	5	-3	2	1	0	1	3	1	2	2	1	1	1	1	1	1	1	0	2	1	2	1	1	2
21	689	1	43	5	1	2	2	2	5	2	1	0	0	1	2	1	1	2	1	1	0	0	1	0	0	0	2	3	2	1	1	2
65	481	2	41	5	1	2	2	2	5	2	1	1	1	1	1	1	2	2	1	1	0	0	0	0	1	0	1	3	2	1	1	2
84	630	1	47	5	1	2	2	2	5	2	1	1	1	1	1	1	1	2	1	1	0	1	0	0	1	0	1	3	6	1	1	2
92	601	2	36	5	1	2	2	2	5	2	1	1	1	1	1	1	1	2	1	1	0	0	1	0	1	0	2	2	2	1	1	2
107	1476	2	39	5	1	2	2	3	5	2	1	1	0	1	3	1	2	2	1	1	1	0	1	0	0	0	2	3	2	1	1	2
183	831	2	52	5	1	2	2	2	5	1	1	0	0	2	2	1	2	2	1	0	0	0	1	1	0	0	1	3	4	1	1	2
215	1654	2	50	5	1	2	2	2	5	2	1	1	1	1	1	1	1	2	1	1	0	0	0	0	0	0	4	3	4	1	1	2
224	1077	1	52	5	1	2	2	2	5	1	1	0	0	1	3	1	1	2	1	1	0	1	0	0	0	0	3	3	6	1	1	2
229	1052	2	31	5	1	2	2	1	5	-3	1	1	1	1	1	2	1	2	1	0	1	1	0	0	0	0	2	1	4	1	1	2
231	644	2	31	5	1	2	2	2	5	2	2	1	1	1	1	2	2	2	1	1	1	1	1	1	1	0	2	3	2	1	1	2
252	994	2	47	5	1	2	2	2	5	2	1	1	0	1	2	1	1	2	2	-3	-3	-3	-3	-3	-3	-3	2	2	6	1	1	2
284	1261	2	44	5	1	2	2	2	5	2	1	1	0	1	1	1	1	2	1	1	1	0	1	0	1	0	2	1	4	1	1	2
316	598	1	30	5	1	1	2	2	5	2	1	1	0	1	2	1	1	2	2	-3	-3	-3	-3	-3	-3	-3	2	1	1	1	1	2
327	587	2	37	5	1	2	2	2	5	2	1	1	0	1	2	1	2	2	1	1	1	0	0	0	0	0	2	3	6	1	1	2
331	605	1	31	5	1	2	2	1	5	-3	1	1	1	1	1	1	1	2	1	1	1	0	1	1	0	0	2	3	2	1	1	2
407	910	2	30	5	1	2	2	3	5	2	1	1	0	1	1	2	2	2	1	1	1	0	0	0	1	0	2	3	1	1	1	2
436	836	2	39	5	1	2	2	3	5	2	1	1	1	1	2	1	1	2	1	1	0	1	1	0	0	0	2	2	3	1	1	2
50	778	2	48	4	1	2	2	2	5	2	1	1	0	1	3	1	1	2	1	1	1	1	0	0	0	0	2	1	1	1	1	2
188	1030	2	45	4	1	2	2	1	5	-3	2	1	0	1	2	1	1	2	1	1	1	1	1	1	1	0	2	1	1	1	1	2
228	960	2	58	4	1	2	2	2	5	1	2	1	0	1	2	1	1	2	1	1	0	0	1	1	0	0	2	3	6	1	1	2
286	1053	1	52	4	1	2	2	3	5	2	1	0	0	2	2	1	1	1	1	1	0	0	0	0	0	0	2	3	1	1	1	2
372	989	2	25	4	1	2	1	1	5	-3	1	1	1	1	1	1	2	2	1	1	1	1	1	1	1	0	2	3	6	1	1	2
137	597	2	52	3	1	2	2	2	5	2	1	1	1	2	2	1	1	2	1	1	0	0	0	0	0	0	2	3	1	1	1	2
191	829	2	47	3	1	2	2	2	5	2	1	1	0	2	3	1	1	2	2	-3	-3	-3	-3	-3	-3	-3	3	3	4	1	1	1
259	1234	1	27	5	12	2	1	1	4	-3	2	1	1	1	1	1	1	2	2	-3	-3	-3	-3	-3	-3	-3	2	3	6	1	1	2
45	2914	2	48	4	12	2	2	2	4	2	1	1	0	1	1	1	1	2	1	1	1	1	1	1	1	0	2	3	6	1	1	2
478	1366	1	52	3	12	2	2	2	4	2	1	1	0	1	2	2	2	2	1	1	1	1	0	0	0	0	2	3	6	1	1	2
39	1150	1	63	5	8	2	2	2	4	2	2	0	1	1	1	2	1	2	1	1	0	1	0	0	1	0	2	1	1	1	1	2
355	363	2	18	4	8	2	1	1	4	-3	2	1	0	1	1	1	2	2	2	-3	-3	-3	-3	-3	-3	-3	2	1	4	1	1	2
399	678	2	19	4	8	2	1	1	4	-3	2	1	0	1	2	1	1	2	1	1	0	1	0	0	0	0	2	3	6	1	1	2
127	594	1	45	5	1	2	2	2	4	2	1	1	0	1	3	1	1	2	1	1	0	0	0	0	0	0	1	1	5	1	1	2
217	502	2	37	5	1	2	2	2	4	2	1	1	0	1	3	1	1	2	1	1	1	1	1	1	1	0	2	3	1	1	1	2
225	549	1	30	5	1	2	2	2	4	2	1	1	0	1	2	1	2	2	1	1	0	0	1	0	1	0	2	3	2	1	1	2
233	776	2	31	5	1	2	1	1	4	-3	2	1	0	1	3	1	2	2	1	1	1	1	1	0	1	0	2	3	6	1	1	2
255	494	2	33	5	1	2	1	1	4	-3	1	1	0	1	2	1	2	2	2	-3	-3	-3	-3	-3	-3	-3	2	3	2	1	1	2
426	639	2	31	5	1	2	2	2	4	2	1	1	1	1	1	1	2	2	1	1	0	1	0	1	1	0	2	2	2	1	1	2
58	624	1	34	5	1	2	2	2	4	2	1	1	0	1	3	1	1	2	1	1	0	0	0	0	0	0	1	1	2	1	1	2
72	1077	2	33	5	1	2	2	1	4	-3	1	1	0	1	2	1	1	2	1	1	1	1	1	1	1	0	2	3	2	1	1	2
78	704	1	31	5	1	2	2	2	4	2	1	1	0	1	2	1	1	2	1	1	1	1	1	1	1	0	2	1	2	1	1	2
172	1061	2	28	5	1	2	2	2	4	2	1	1	0	1	2	1	1	2	1	1	1	1	1	1	1	0	2	1	2	1	1	2
175	1194	2	45	5	1	2	2	2	4	2	1	1	0	1	2	1	1	2	1	1	1	1	1	1	1	0	2	3	6	1	1	1
216	1066	2	54	5	1	2	2	2	4	2	1	0	0	3	3	1	1	2	1	1	0	1	0	0	1	0	2	3	2	1	1	1
274	1180	2	47	5	1	2	2	2	4	2	1	1	0	1	2	1	1	2	1	1	1	0	1	0	1	0	2	2	6	1	1	2
275	3251	2	46	5	1	2	2	2	4	2	1	1	0	1	2	1	1	2	1	1	1	1	1	1	1	1	4	2	6	1	1	2
336	471	2	33	5	1	2	1	1	4	-3	1	1	1	1	1	1	1	2	1	1	1	1	1	0	1	0	2	1	2	1	1	2
508	2487	1	67	5	1	2	2	2	4	1	2	0	0	2	2	1	1	2	1	1	1	1	0	0	1	0	3	3	1	1	1	2
509	256	2	26	5	1	2	1	1	4	-3	1	1	1	1	1	1	1	2	1	1	0	0	0	0	0	0	1	1	1	1	1	2
10	755	2	39	4	1	2	2	3	4	2	1	1	0	3	3	1	1	2	1	1	0	0	0	1	1	0	1	1	2	1	1	2
52	1028	2	46	4	1	2	1	2	4	2	2	1	1	1	1	1	2	2	2	-3	-3	-3	-3	-3	-3	-3	2	3	6	1	1	2
74	753	2	30	4	1	2	2	1	4	-3	1	1	0	1	2	1	1	2	1	1	1	1	1	1	1	0	2	3	2	1	1	2
90	418	1	51	4	1	2	2	2	4	2	1	0	1	2	2	1	1	2	1	1	0	0	0	0	0	0	1	1	1	1	1	2
109	2908	1	52	4	1	2	2	2	4	1	1	0	0	1	2	1	1	2	1	1	0	0	1	0	0	0	1	1	2	1	1	2
116	1074	2	49	4	1	2	2	2	4	1	1	1	0	1	2	1	1	2	1	1	0	0	0	0	0	0	2	3	2	1	1	2
121	670	2	47	4	1	2	2	2	4	1	1	1	1	1	1	1	1	2	1	1	0	0	0	0	0	0	2	3	6	1	1	2
152	550	2	45	4	1	2	2	2	4	2	1	0	0	1	1	1	1	2	1	1	0	0	0	1	0	0	1	3	2	1	1	2
186	1349	1	47	4	1	2	2	2	4	2	1	1	0	1	2	1	2	2	1	1	0	1	1	1	1	0	1	1	6	1	1	2
266	931	2	47	4	1	2	2	2	4	1	1	1	0	2	3	1	1	2	1	1	0	1	1	0	0	0	2	2	2	1	1	2
268	1058	2	48	4	1	2	2	2	4	1	1	1	0	1	2	1	1	2	1	1	1	1	1	1	1	0	2	3	5	1	1	2
278	703	2	48	4	1	2	2	2	4	2	1	1	0	1	3	1	1	2	1	1	0	0	1	0	1	0	2	2	1	1	1	2
323	484	2	26	4	1	2	1	1	4	-3	1	1	1	1	1	1	1	2	1	1	1	1	1	1	1	0	2	1	1	1	1	2
496	1858	1	63	4	1	2	2	2	4	1	2	1	1	1	1	1	2	2	1	1	0	1	0	0	1	0	2	3	1	1	1	2
334	1003	2	25	5	12	2	1	1	3	-3	1	1	1	1	1	1	2	2	2	-3	-3	-3	-3	-3	-3	-3	2	1	1	1	1	2
41	551	1	45	4	12	2	2	2	3	2	1	1	0	1	3	1	2	2	2	-3	-3	-3	-3	-3	-3	-3	1	3	1	1	1	2
181	1982	2	45	3	12	2	2	2	3	1	1	1	0	1	2	1	2	2	2	-3	-3	-3	-3	-3	-3	-3	3	3	3	1	1	2
404	1195	1	20	4	8	2	1	1	3	-3	1	1	1	1	1	1	2	2	1	1	1	1	1	1	1	0	1	1	6	1	1	2
446	2217	2	47	1	7	1	2	3	3	2	1	0	0	3	3	1	2	2	2	-3	-3	-3	-3	-3	-3	-3	2	3	2	1	1	2
460	358	2	49	1	7	1	2	3	3	1	1	1	0	1	2	1	2	2	1	1	1	1	1	1	1	0	2	3	2	1	1	2
510	844	2	53	1	6	2	2	4	3	2	1	1	1	1	1	1	1	2	2	-3	-3	-3	-3	-3	-3	-3	1	1	2	1	1	2
114	682	2	27	5	1	2	2	1	3	-3	1	1	0	1	1	2	2	2	1	1	0	1	1	0	1	0	2	3	2	1	1	2
8	445	2	25	5	1	2	1	1	3	-3	1	1	0	1	2	1	2	2	1	1	1	1	1	0	0	0	3	3	6	1	1	2
94	716	2	40	5	1	2	1	1	3	-3	1	1	1	1	2	1	2	2	1	0	1	0	1	1	0	0	2	1	2	1	1	2
123	856	2	29	5	1	2	2	1	3	-3	2	1	0	3	3	1	2	2	1	1	1	1	1	1	1	0	2	3	2	1	1	2
145	916	2	47	5	1	2	3	2	3	2	2	1	0	1	3	1	2	2	1	1	1	0	0	0	0	0	3	3	6	1	1	2
213	505	2	26	5	1	2	1	1	3	-3	1	1	0	1	2	1	2	2	1	1	0	0	0	1	0	0	1	3	2	1	1	2
220	704	1	40	5	1	2	2	3	3	2	1	1	0	1	3	1	1	2	1	1	0	0	0	0	0	0	1	3	1	1	1	2
264	558	2	40	5	1	2	2	2	3	2	1	1	1	1	1	1	1	2	2	-3	-3	-3	-3	-3	-3	-3	2	1	1	1	1	2
303	945	2	27	5	1	2	2	2	3	2	1	1	0	1	3	1	1	1	1	0	1	0	0	0	0	0	2	2	1	1	1	2
34	579	2	45	4	1	2	2	2	3	2	1	1	0	1	2	2	2	2	2	-3	-3	-3	-3	-3	-3	-3	1	1	2	1	1	2
79	2768	2	50	4	1	2	2	2	3	1	1	1	0	1	3	1	1	2	1	0	0	1	0	0	1	0	3	3	4	1	1	2
97	1480	1	53	4	1	2	2	2	3	1	1	1	1	1	1	1	1	2	2	-3	-3	-3	-3	-3	-3	-3	2	1	5	1	1	2
115	554	1	49	4	1	2	2	2	3	2	1	0	0	1	3	1	1	2	1	1	0	0	1	0	0	0	1	1	2	1	1	2
136	675	2	47	4	1	2	2	2	3	2	1	1	1	1	1	1	1	2	1	1	0	0	1	0	0	0	1	1	6	1	1	2
207	743	2	21	4	1	2	1	1	3	-3	2	1	1	1	1	1	1	2	1	1	0	0	0	0	1	0	2	3	2	1	1	2
501	1776	1	49	4	12	2	3	2	2	2	1	0	1	2	1	1	2	2	1	0	1	0	0	0	0	0	2	3	5	1	1	2
474	2441	2	47	3	12	2	3	2	2	1	1	1	0	1	1	1	1	2	1	1	0	1	1	0	1	0	2	3	4	1	1	2
447	1996	2	43	2	12	2	2	2	2	2	1	1	1	1	1	1	1	2	1	1	0	0	1	0	0	0	2	3	5	1	1	2
587	2869	2	49	2	12	2	2	3	2	1	1	1	1	1	1	1	2	2	1	1	1	1	1	1	1	0	3	3	6	1	1	2
357	877	2	19	4	8	2	1	1	2	-3	1	1	1	1	1	1	2	2	1	1	0	1	1	0	1	0	2	1	3	1	1	2
408	1676	2	21	4	8	2	1	1	2	-3	2	1	0	1	2	2	2	2	1	1	1	1	1	0	1	0	1	3	2	1	1	2
419	980	2	19	4	8	2	1	1	2	-3	2	1	1	1	1	1	1	2	1	1	0	1	0	1	1	0	2	1	3	1	1	2
523	205	2	68	1	8	2	2	2	2	1	1	1	1	1	1	1	1	1	1	1	0	0	0	0	0	0	1	1	1	1	1	2
551	1809	2	45	2	7	2	2	3	2	2	1	1	1	1	1	1	2	2	2	-3	-3	-3	-3	-3	-3	-3	2	3	5	1	1	2
570	1542	2	48	2	7	1	2	2	2	2	1	1	0	2	2	1	2	2	2	-3	-3	-3	-3	-3	-3	-3	2	2	5	1	1	2
574	1469	2	43	2	7	2	2	2	2	2	1	1	1	1	1	1	1	2	1	1	1	1	1	1	1	0	1	1	5	1	1	2
583	2159	1	46	2	7	1	2	3	2	2	1	1	1	1	1	1	2	2	1	1	1	1	1	0	1	0	1	3	5	1	1	2
588	2959	1	49	2	7	2	2	3	2	2	1	1	1	1	1	1	2	2	1	1	0	0	0	0	0	0	1	2	5	1	1	2
623	2736	2	49	2	7	2	2	3	2	2	1	1	1	1	1	1	2	2	1	1	1	1	1	1	1	0	2	3	6	1	1	2
606	5951	1	55	1	7	1	2	3	2	2	1	1	1	1	1	1	2	2	2	-3	-3	-3	-3	-3	-3	-3	2	3	5	1	1	2
179	6118	1	48	4	6	2	2	2	2	2	1	1	1	1	1	1	2	2	1	1	1	1	1	1	1	0	2	3	5	1	1	2
280	2199	2	45	4	6	2	2	2	2	1	1	1	1	1	1	1	2	2	1	1	1	1	1	0	1	0	2	1	2	1	1	2
522	679	2	46	1	6	2	2	2	2	1	1	1	0	1	2	1	2	2	1	1	0	1	0	0	1	0	2	1	2	1	1	2
67	517	2	34	5	1	2	2	3	2	2	1	1	0	1	3	1	2	2	2	-3	-3	-3	-3	-3	-3	-3	1	1	2	1	1	2
18	468	1	35	5	1	2	2	2	2	2	1	1	1	1	1	1	1	2	1	0	1	0	0	0	0	0	2	2	2	1	1	2
43	789	2	50	5	1	2	2	2	2	2	1	0	0	2	3	1	2	2	1	1	1	1	1	1	1	0	2	3	2	1	1	2
110	1944	1	32	5	1	2	2	2	2	2	2	1	0	1	2	1	2	2	1	1	0	1	0	0	1	0	2	2	2	1	1	2
113	521	1	42	5	1	2	2	3	2	2	1	1	0	1	3	1	2	2	1	1	0	0	1	1	0	0	2	1	2	1	1	2
125	387	1	25	5	1	2	1	1	2	-3	1	1	0	1	2	1	1	2	1	0	0	1	0	1	1	0	2	3	1	1	1	2
146	1206	2	29	5	1	2	1	1	2	-3	2	1	1	1	1	2	1	2	1	1	1	1	0	0	1	0	2	3	2	1	1	2
245	1014	2	39	5	1	2	2	3	2	2	1	1	0	1	2	1	1	2	1	1	1	0	1	0	0	0	3	1	5	1	1	2
239	2310	1	54	4	1	2	2	2	2	1	1	1	1	1	1	1	1	2	1	1	0	1	1	0	1	0	2	1	2	1	1	2
483	2147	1	51	4	1	2	2	2	2	2	1	0	0	3	1	1	1	2	1	1	1	1	1	1	1	0	2	3	4	1	1	2
512	2455	2	46	4	12	2	2	2	1	2	1	0	0	2	1	1	2	2	1	1	1	1	1	0	1	0	2	3	4	1	1	1
467	2601	2	55	3	12	2	2	4	1	2	1	1	1	1	2	1	2	2	2	-3	-3	-3	-3	-3	-3	-3	2	2	5	1	1	2
500	1495	2	30	3	12	2	2	2	1	2	1	0	1	1	1	1	2	2	2	-3	-3	-3	-3	-3	-3	-3	2	3	5	1	1	2
448	1559	2	46	2	12	2	2	2	1	2	1	1	1	1	1	1	2	2	1	0	0	1	0	0	1	0	2	3	6	1	1	2
464	2224	2	45	2	12	2	2	2	1	2	1	1	1	1	1	1	1	2	1	1	0	1	1	1	1	0	2	3	6	1	1	2
550	4256	2	45	2	12	2	2	3	1	2	1	1	0	1	2	1	1	2	2	-3	-3	-3	-3	-3	-3	-3	2	3	5	1	1	2
513	959	2	59	1	12	2	2	3	1	2	1	1	1	1	1	1	1	2	1	0	1	1	1	1	0	0	1	1	2	1	1	2
485	881	2	36	3	11	2	2	2	1	2	2	0	1	3	1	1	2	2	1	0	0	1	1	0	1	0	2	3	6	1	1	2
494	1184	1	42	2	11	2	2	2	1	2	1	0	0	2	3	1	2	2	1	0	1	0	1	0	1	0	2	1	6	1	1	2
290	589	1	50	1	11	2	2	3	1	1	2	0	1	1	1	1	1	2	1	1	0	0	0	0	0	0	3	1	6	1	1	2
492	1863	1	73	1	11	2	2	5	1	1	2	1	1	1	1	1	2	2	2	-3	-3	-3	-3	-3	-3	-3	2	1	2	1	1	2
258	662	2	20	5	8	2	1	1	1	-3	1	1	1	1	1	1	2	2	1	1	0	0	0	0	0	0	2	3	2	1	1	2
358	902	2	20	4	8	2	1	1	1	-3	2	1	1	1	2	1	2	2	2	-3	-3	-3	-3	-3	-3	-3	2	2	4	1	1	2
360	786	2	19	4	8	2	1	1	1	-3	1	0	0	1	1	1	2	2	1	0	1	0	0	0	1	0	3	3	6	1	1	2
374	766	2	19	4	8	2	1	1	1	-3	2	1	1	1	1	1	2	2	1	0	0	1	1	0	0	0	1	2	2	1	1	2
393	312	2	19	4	8	2	1	1	1	-3	2	1	1	1	1	1	1	2	1	1	1	0	1	0	0	0	1	1	1	1	1	2
413	528	2	20	4	8	2	1	1	1	-3	1	1	1	1	3	1	2	2	2	-3	-3	-3	-3	-3	-3	-3	2	3	1	1	1	2
422	892	2	19	4	8	2	1	1	1	-3	2	1	0	1	2	1	2	2	1	1	1	1	1	1	1	0	2	3	3	1	1	2
425	854	2	19	4	8	2	1	1	1	-3	2	1	1	1	1	1	1	2	1	1	0	0	0	0	0	0	1	1	4	1	1	2
429	3581	2	19	4	8	2	1	1	1	-3	1	1	1	1	1	1	1	2	2	-3	-3	-3	-3	-3	-3	-3	2	3	1	1	1	2
430	652	2	18	4	8	2	1	1	1	-3	2	1	0	1	2	1	2	2	1	1	1	1	1	1	1	0	2	3	6	1	1	2
438	692	2	19	4	8	2	1	1	1	-3	2	1	0	1	1	2	1	2	1	1	0	1	1	1	1	0	1	3	4	1	1	2
203	3045	2	57	3	8	2	3	2	1	1	1	1	0	1	2	2	1	2	1	1	0	0	0	0	0	0	2	3	6	1	1	2
526	2707	2	51	3	8	2	2	2	1	1	2	1	1	1	1	1	2	2	2	-3	-3	-3	-3	-3	-3	-3	2	3	6	1	1	2
486	1509	2	50	2	8	2	2	1	1	-3	1	0	0	2	2	1	1	2	1	0	1	0	1	0	1	0	3	3	6	1	1	2
507	3757	2	51	2	8	2	2	2	1	2	1	0	1	2	1	1	1	2	1	1	1	1	0	1	1	0	2	1	5	1	1	2
514	276	2	65	2	8	2	2	2	1	1	1	0	1	3	1	1	1	1	1	1	0	0	0	0	0	0	1	1	1	1	1	2
516	2912	2	46	2	7	2	2	2	1	2	1	0	0	2	3	1	2	2	2	-3	-3	-3	-3	-3	-3	-3	2	3	5	1	1	2
575	2044	1	60	2	7	2	2	3	1	1	1	1	1	1	1	1	2	2	2	-3	-3	-3	-3	-3	-3	-3	2	3	2	1	1	2
308	2826	1	43	1	7	1	2	3	1	2	1	0	0	1	2	1	2	2	2	-3	-3	-3	-3	-3	-3	-3	4	3	4	1	1	2
503	2896	1	48	1	7	2	2	2	1	2	1	0	0	2	2	1	2	2	1	1	1	1	1	1	1	0	2	3	6	1	1	2
545	5087	2	55	1	7	1	2	3	1	2	1	1	1	1	1	1	2	2	2	-3	-3	-3	-3	-3	-3	-3	3	3	6	1	1	2
580	5071	2	51	1	7	2	2	2	1	1	1	1	1	1	1	1	2	2	2	-3	-3	-3	-3	-3	-3	-3	1	1	4	1	1	2
618	6951	2	49	1	7	1	3	3	1	2	1	1	0	1	1	2	2	2	1	1	1	1	1	1	1	0	2	3	3	1	1	2
314	1905	2	50	2	6	2	2	3	1	2	2	0	0	1	3	1	2	2	1	1	0	0	0	0	0	0	2	3	2	1	1	2
324	874	1	28	2	6	2	1	1	1	-3	1	1	0	1	1	1	2	2	2	-3	-3	-3	-3	-3	-3	-3	2	3	6	1	1	2
214	681	2	30	5	1	2	1	1	1	-3	1	1	1	1	1	1	2	2	1	1	0	1	0	0	0	0	1	3	6	1	1	2
322	161	2	25	5	1	2	1	1	1	-3	1	1	1	1	1	1	1	2	2	-3	-3	-3	-3	-3	-3	-3	1	1	1	1	1	2
126	536	1	45	5	1	2	2	2	1	2	1	1	1	1	1	1	1	2	1	1	0	0	0	0	0	0	2	1	2	1	1	2
131	715	1	38	5	1	2	2	2	1	2	1	1	0	1	3	1	2	2	1	1	1	0	0	0	0	0	2	1	5	1	1	2
230	714	2	33	5	1	2	2	2	1	2	1	0	0	1	3	1	1	2	1	1	1	1	1	1	1	0	1	3	2	1	1	2
502	1757	1	52	5	1	2	2	2	1	2	1	1	0	1	2	1	2	2	1	1	0	1	1	0	0	0	2	3	2	1	1	2
519	167	2	23	3	1	2	1	1	1	-3	1	1	1	1	1	1	1	1	1	1	0	0	0	0	0	0	1	1	1	1	1	2
25	427	1	50	5	11	2	2	2	5	2	1	1	1	1	1	1	2	2	2	-3	-3	-3	-3	-3	-3	-3	3	3	6	1	1	2
75	277	1	35	5	1	2	2	1	5	-3	1	1	1	1	1	1	1	2	2	-3	-3	-3	-3	-3	-3	-3	2	1	1	1	1	2
319	742	2	40	5	1	2	2	2	5	2	1	1	0	1	3	1	1	2	1	1	1	1	1	1	1	0	2	2	6	1	1	2
167	520	2	60	5	1	2	2	2	4	1	2	1	0	1	2	1	1	2	1	1	0	0	0	0	0	0	1	1	1	1	1	2
291	276	1	43	3	1	2	2	3	4	2	1	1	1	1	1	1	2	2	2	-3	-3	-3	-3	-3	-3	-3	1	1	5	1	1	1
375	813	2	19	4	8	2	1	1	3	-3	2	1	1	1	1	1	2	2	1	0	1	1	0	0	1	0	2	3	1	1	1	2
380	938	2	21	4	8	2	1	1	3	-3	1	1	1	1	1	1	2	2	1	1	0	0	1	0	1	0	2	1	4	1	1	2
381	1782	2	18	3	8	2	1	1	3	-3	2	1	0	1	2	1	2	2	1	1	1	1	1	0	1	0	2	3	2	1	1	2
295	1174	1	29	4	6	2	2	3	3	2	1	1	1	1	1	1	2	2	2	-3	-3	-3	-3	-3	-3	-3	2	3	4	1	1	2
505	482	2	30	5	1	2	2	2	3	2	1	1	0	1	1	1	2	2	2	-3	-3	-3	-3	-3	-3	-3	1	3	1	1	1	1
596	2771	2	45	3	7	1	2	2	2	2	1	1	0	1	2	1	2	2	1	1	1	1	0	0	1	0	3	3	5	1	1	1
536	3142	1	59	2	7	1	2	3	2	1	1	1	1	1	1	1	2	2	1	1	0	0	0	0	0	0	1	3	4	1	1	2
544	17978	2	48	2	7	1	2	2	2	2	1	1	0	1	1	1	2	2	2	-3	-3	-3	-3	-3	-3	-3	2	2	5	1	1	2
540	2618	2	47	1	6	2	2	4	2	2	1	1	0	1	1	1	2	2	2	-3	-3	-3	-3	-3	-3	-3	2	1	5	1	1	2
163	275	2	24	5	12	2	1	1	1	-3	1	1	1	1	1	1	1	2	1	0	1	0	0	0	0	0	2	1	1	1	1	2
517	1327	1	50	3	12	2	2	2	1	1	1	1	1	1	1	1	2	2	2	-3	-3	-3	-3	-3	-3	-3	2	3	4	1	1	2
